# Supplementary material for: TPGS1 regulates central spindle microtubule glutamylation and remodeling during telophase and abscission
Source: EMBO Rep. 2026 Mar 23;27(8):1944–63. doi: 10.1038/s44319-026-00742-3 (PMC13121839; doi:10.1038/s44319-026-00742-3)
Supplement: Supplementary file 3 — Source data Fig. 1 [file 44319_2026_742_MOESM3_ESM.zip › Figure 1/Figure 1 Data.xlsx]

## Sheet: 1C
Note: Open rows between raw data sets represents the start of technical replicates for a new biological replicate.
1C (Raw)		1C (Medians)
Early Telophase	Late Telophase	Early Telophase	Late Telophase
1.4138	1.569	2.99345	1.79105
0.7738	1.1169	2.7113	2.1787
2.9537	1.5655	2.8042	1.6762
1.29	1.628
8.2383	1.7026
5.9368	2.4288
2.9524	0.1081
3.2804	1.6113
1.5724	1.3406
1.3744	0.5664
4.4932	4.4125
2.786	2.1938
3.1445	2.7638
3.2352	1.8795
3.3732	2.2114
2.4448	2.7333
5.2441	2.7874
4.1479	1.6729
3.0332	3.9518
2.8949	2.2708
0.9213	1.5442
1.9751	1.1349
1.3337	1.1418
2.5782	2.3219
4.6526	0.5664
4.0781	4.3744
2.338	2.4375
4.5848	1.4768
2.6296	6.0042
3.6067	4.803
3.2708	2.7613
2.572	2.0518
2.6105	3.6282
3.9917	2.4882
3.2752	0.7652
2.3989	0.8682
2.793	2.3056
2.55	1.9602
4.0271
3.1107
2.309	2.3583
2.6393	8.3515
3.111	0.8631
3.5908	0.8053
3.3022	0.3718
2.9691	0.6697
2.0249	4.0285
1.9328	1.6248
4.9161	4.3158
3.8333	3.9384
3.1782	1.5059
4.6684	3.4523
2.4089	1
2.0704	1.9752
3.5605	4.1379
3.8266	2.3452
2.3076	0.5699
2.5	1.2133
1.8009	0.9772
1.7759	1.7276

## Sheet: 1D
Note: Open rows between raw data sets represents the start of technical replicates for a new biological replicate.
1D (Raw)		1D (Medians)
Early Telophase	Late Telophase	Early Telophase	Late Telophase
0.2295	0.1494	0.5501	0.2517
0.1554	0.149	0.73735	0.41685
0.3845	0.1092	0.59885	0.20995
0.1724	0.1177
0.7315	0.3474
0.4773	0.5096
0.8352	0.0186
0.7703	0.1512
0.2476	0.2497
0.2272	0.1019
0.2933	0.683
0.3095	0.3017
0.5742	0.6688
0.6345	0.6468
0.7112	0.4804
0.6418	0.4276
1.9567	0.3964
1.9626	0.2537
0.526	0.1226
0.6982	0.1075
0.2754	0.4548
0.5601	0.4985
0.2167	0.2241
0.4897	0.576
1.765	0.0398
1.3714	0.2689
1.0144	0.5331
1.1263	0.4335
0.7164	0.4326
0.6797	0.9414
0.7583	0.7913
0.6491	0.3821
0.5746	0.3317
0.7607	0.2958
0.9842	0.1395
0.8566	0.131
0.5721	0.4599
0.5204	0.4011
1.3038
1.2206
1.0311	0.2499
1.0102	0.4435
0.7511	0.144
0.7738	0.1792
0.6495	0.0261
0.6148	0.0496
0.1926	0.7648
0.4141	0.1632
1.0767	0.4714
0.4767	0.69
0.3951	0.2417
0.7046	0.5267
0.4377	0.1298
0.6415	0.2047
0.558	0.365
0.4921	0.5992
0.6199	0.054
0.5829	0.0461
0.4607	0.1669
0.3532	0.2152
