# Supplementary material for: TPGS1 regulates central spindle microtubule glutamylation and remodeling during telophase and abscission
Source: EMBO Rep. 2026 Mar 23;27(8):1944–63. doi: 10.1038/s44319-026-00742-3 (PMC13121839; doi:10.1038/s44319-026-00742-3)
Supplement: Supplementary file 4 — Source data Fig. 2 part 1 [file 44319_2026_742_MOESM4_ESM.zip]

Archive with 333 entries (330 files):
- Figure 2 Part 1/
- Figure 2 Part 1/Fig 2a rgt335 acetylated tubulin control confocal/
- Figure 2 Part 1/Fig 2c Cas9 Hela rGT335 atubulin/
- Figure 2 Part 1/Fig 2a rgt335 acetylated tubulin control confocal/GTacPA1002-MaxIP_594.tif
- Figure 2 Part 1/Fig 2a rgt335 acetylated tubulin control confocal/GTacLT-MaxIP_DAPI.tif
- Figure 2 Part 1/Fig 2a rgt335 acetylated tubulin control confocal/GTacM-MaxIP_594.tif
- Figure 2 Part 1/Fig 2a rgt335 acetylated tubulin control confocal/GTacET2-MaxIP_DAPI.tif
- Figure 2 Part 1/Fig 2a rgt335 acetylated tubulin control confocal/GTacLT-MaxIP_488.tif
- Figure 2 Part 1/Fig 2a rgt335 acetylated tubulin control confocal/GTacET2-MaxIP_488.tif
- Figure 2 Part 1/Fig 2a rgt335 acetylated tubulin control confocal/GTacPA1002-MaxIP_488.tif
- Figure 2 Part 1/Fig 2a rgt335 acetylated tubulin control confocal/GTacM-MaxIP_488.tif
- Figure 2 Part 1/Fig 2a rgt335 acetylated tubulin control confocal/GTacPA1002-MaxIP_DAPI.tif
- Figure 2 Part 1/Fig 2a rgt335 acetylated tubulin control confocal/GTacLT-MaxIP_594.tif
- Figure 2 Part 1/Fig 2a rgt335 acetylated tubulin control confocal/GTacM-MaxIP_DAPI.tif
- Figure 2 Part 1/Fig 2a rgt335 acetylated tubulin control confocal/GTacET2-MaxIP_594.tif
- Figure 2 Part 1/Fig 2c Cas9 Hela rGT335 atubulin/Cas9 GT335recomb atub 3-24-25 R3 LT4 PA2.Project Maximum Z_XY1743451709_Z0_T0_C1.tif
- Figure 2 Part 1/Fig 2c Cas9 Hela rGT335 atubulin/Cas9 GT335recomb atub 3-24-25 R3 ET6 M10.Project Maximum Z_XY1743454994_Z0_T0_C1.tif
- Figure 2 Part 1/Fig 2c Cas9 Hela rGT335 atubulin/Cas9 GT335recomb atub 3-24-25 R2 ET5.Project Maximum Z_XY1743443077_Z0_T0_C1.tif
- Figure 2 Part 1/Fig 2c Cas9 Hela rGT335 atubulin/Cas9 GT335recomb atub 3-24-25 R1 ET8.Project Maximum Z_XY1743102842_Z0_T0_C2.tif
- Figure 2 Part 1/Fig 2c Cas9 Hela rGT335 atubulin/Cas9 GT335recomb atub 3-24-25 R2 ET7.Project Maximum Z_XY1743444621_Z0_T0_C0.tif
- Figure 2 Part 1/Fig 2c Cas9 Hela rGT335 atubulin/Cas9 GT335recomb atub 3-24-25 R2 ET3.Project Maximum Z_XY1743440248_Z0_T0_C0.tif
- Figure 2 Part 1/Fig 2c Cas9 Hela rGT335 atubulin/Cas9 GT335recomb atub 3-24-25 R3 ET4.Project Maximum Z_XY1743453805_Z0_T0_C1.tif
- Figure 2 Part 1/Fig 2c Cas9 Hela rGT335 atubulin/Cas9 GT335recomb atub 3-24-25 R1 LT1.Project Maximum Z_XY1743100595_Z0_T0_C2.tif
- Figure 2 Part 1/Fig 2c Cas9 Hela rGT335 atubulin/Cas9 GT335recomb atub 3-24-25 R3 LT10LT11.Project Maximum Z_XY1743455704_Z0_T0_C2.tif
- Figure 2 Part 1/Fig 2c Cas9 Hela rGT335 atubulin/Cas9 GT335recomb atub 3-24-25 R1 LT10.Project Maximum Z_XY1743102059_Z0_T0_C0.tif
- Figure 2 Part 1/Fig 2c Cas9 Hela rGT335 atubulin/Cas9 GT335recomb atub 3-24-25 R1 LT4 PA5.Project Maximum Z_XY1743101109_Z0_T0_C2.tif
- Figure 2 Part 1/Fig 2c Cas9 Hela rGT335 atubulin/Cas9 GT335recomb atub 3-24-25 R1 ET7.Project Maximum Z_XY1743102735_Z0_T0_C2.tif
- Figure 2 Part 1/Fig 2c Cas9 Hela rGT335 atubulin/Cas9 GT335recomb atub 3-24-25 R1 M10.Project Maximum Z_XY1743105878_Z0_T0_C2.tif
- Figure 2 Part 1/Fig 2c Cas9 Hela rGT335 atubulin/Cas9 GT335recomb atub 3-24-25 R1 LT10.Project Maximum Z_XY1743102059_Z0_T0_C1.tif
- Figure 2 Part 1/Fig 2c Cas9 Hela rGT335 atubulin/Cas9 GT335recomb atub 3-24-25 R3 preET3.Project Maximum Z_XY1743453338_Z0_T0_C2.tif
- Figure 2 Part 1/Fig 2c Cas9 Hela rGT335 atubulin/Cas9 GT335recomb atub 3-24-25 R3 ET4.Project Maximum Z_XY1743453805_Z0_T0_C0.tif
- Figure 2 Part 1/Fig 2c Cas9 Hela rGT335 atubulin/Cas9 GT335recomb atub 3-24-25 R1 ET1ET2.Project Maximum Z_XY1743101008_Z0_T0_C2.tif
- Figure 2 Part 1/Fig 2c Cas9 Hela rGT335 atubulin/Cas9 GT335recomb atub 3-24-25 R2 ET3.Project Maximum Z_XY1743440248_Z0_T0_C1.tif
- Figure 2 Part 1/Fig 2c Cas9 Hela rGT335 atubulin/Cas9 GT335recomb atub 3-24-25 R2 ET7.Project Maximum Z_XY1743444621_Z0_T0_C1.tif
- Figure 2 Part 1/Fig 2c Cas9 Hela rGT335 atubulin/Cas9 GT335recomb atub 3-24-25 R3 ET6 M10.Project Maximum Z_XY1743454994_Z0_T0_C0.tif
- Figure 2 Part 1/Fig 2c Cas9 Hela rGT335 atubulin/Cas9 GT335recomb atub 3-24-25 R2 ET5.Project Maximum Z_XY1743443077_Z0_T0_C0.tif
- Figure 2 Part 1/Fig 2c Cas9 Hela rGT335 atubulin/Cas9 GT335recomb atub 3-24-25 R3 LT4 PA2.Project Maximum Z_XY1743451709_Z0_T0_C0.tif
- Figure 2 Part 1/Fig 2c Cas9 Hela rGT335 atubulin/Cas9 GT335recomb atub 3-24-25 R3 LT4 PA2.Project Maximum Z_XY1743451709_Z0_T0_C2.tif
- Figure 2 Part 1/Fig 2c Cas9 Hela rGT335 atubulin/Cas9 GT335recomb atub 3-24-25 R2 ET5.Project Maximum Z_XY1743443077_Z0_T0_C2.tif
- Figure 2 Part 1/Fig 2c Cas9 Hela rGT335 atubulin/Cas9 GT335recomb atub 3-24-25 R3 ET6 M10.Project Maximum Z_XY1743454994_Z0_T0_C2.tif
- Figure 2 Part 1/Fig 2c Cas9 Hela rGT335 atubulin/Cas9 GT335recomb atub 3-24-25 R1 ET8.Project Maximum Z_XY1743102842_Z0_T0_C1.tif
- Figure 2 Part 1/Fig 2c Cas9 Hela rGT335 atubulin/Cas9 GT335recomb atub 3-24-25 R1 ET1ET2.Project Maximum Z_XY1743101008_Z0_T0_C0.tif
- Figure 2 Part 1/Fig 2c Cas9 Hela rGT335 atubulin/Cas9 GT335recomb atub 3-24-25 R3 ET4.Project Maximum Z_XY1743453805_Z0_T0_C2.tif
- Figure 2 Part 1/Fig 2c Cas9 Hela rGT335 atubulin/Cas9 GT335recomb atub 3-24-25 R1 LT1.Project Maximum Z_XY1743100595_Z0_T0_C1.tif
- Figure 2 Part 1/Fig 2c Cas9 Hela rGT335 atubulin/Cas9 GT335recomb atub 3-24-25 R3 LT10LT11.Project Maximum Z_XY1743455704_Z0_T0_C1.tif
- Figure 2 Part 1/Fig 2c Cas9 Hela rGT335 atubulin/Cas9 GT335recomb atub 3-24-25 R3 preET3.Project Maximum Z_XY1743453338_Z0_T0_C0.tif
- Figure 2 Part 1/Fig 2c Cas9 Hela rGT335 atubulin/Cas9 GT335recomb atub 3-24-25 R1 LT4 PA5.Project Maximum Z_XY1743101109_Z0_T0_C1.tif
- Figure 2 Part 1/Fig 2c Cas9 Hela rGT335 atubulin/Cas9 GT335recomb atub 3-24-25 R1 ET7.Project Maximum Z_XY1743102735_Z0_T0_C1.tif
- Figure 2 Part 1/Fig 2c Cas9 Hela rGT335 atubulin/Cas9 GT335recomb atub 3-24-25 R1 M10.Project Maximum Z_XY1743105878_Z0_T0_C0.tif
- Figure 2 Part 1/Fig 2c Cas9 Hela rGT335 atubulin/Cas9 GT335recomb atub 3-24-25 R1 M10.Project Maximum Z_XY1743105878_Z0_T0_C1.tif
- Figure 2 Part 1/Fig 2c Cas9 Hela rGT335 atubulin/Cas9 GT335recomb atub 3-24-25 R1 ET7.Project Maximum Z_XY1743102735_Z0_T0_C0.tif
- Figure 2 Part 1/Fig 2c Cas9 Hela rGT335 atubulin/Cas9 GT335recomb atub 3-24-25 R1 LT4 PA5.Project Maximum Z_XY1743101109_Z0_T0_C0.tif
- Figure 2 Part 1/Fig 2c Cas9 Hela rGT335 atubulin/Cas9 GT335recomb atub 3-24-25 R1 LT10.Project Maximum Z_XY1743102059_Z0_T0_C2.tif
- Figure 2 Part 1/Fig 2c Cas9 Hela rGT335 atubulin/Cas9 GT335recomb atub 3-24-25 R3 preET3.Project Maximum Z_XY1743453338_Z0_T0_C1.tif
- Figure 2 Part 1/Fig 2c Cas9 Hela rGT335 atubulin/Cas9 GT335recomb atub 3-24-25 R3 LT10LT11.Project Maximum Z_XY1743455704_Z0_T0_C0.tif
- Figure 2 Part 1/Fig 2c Cas9 Hela rGT335 atubulin/Cas9 GT335recomb atub 3-24-25 R1 LT1.Project Maximum Z_XY1743100595_Z0_T0_C0.tif
- Figure 2 Part 1/Fig 2c Cas9 Hela rGT335 atubulin/Cas9 GT335recomb atub 3-24-25 R1 ET1ET2.Project Maximum Z_XY1743101008_Z0_T0_C1.tif
- Figure 2 Part 1/Fig 2c Cas9 Hela rGT335 atubulin/Cas9 GT335recomb atub 3-24-25 R2 ET7.Project Maximum Z_XY1743444621_Z0_T0_C2.tif
- Figure 2 Part 1/Fig 2c Cas9 Hela rGT335 atubulin/Cas9 GT335recomb atub 3-24-25 R2 ET3.Project Maximum Z_XY1743440248_Z0_T0_C2.tif
- Figure 2 Part 1/Fig 2c Cas9 Hela rGT335 atubulin/Cas9 GT335recomb atub 3-24-25 R1 ET8.Project Maximum Z_XY1743102842_Z0_T0_C0.tif
- Figure 2 Part 1/Fig 2c Cas9 Hela rGT335 atubulin/Cas9 GT335recomb atub 3-24-25 R3 ET9ET10.Project Maximum Z_XY1743455471_Z0_T0_C2.tif
- Figure 2 Part 1/Fig 2c Cas9 Hela rGT335 atubulin/Cas9 GT335recomb atub 3-24-25 R2 M1.Project Maximum Z_XY1743440680_Z0_T0_C0.tif
- Figure 2 Part 1/Fig 2c Cas9 Hela rGT335 atubulin/Cas9 GT335recomb atub 3-24-25 R2 LT1LT2.Project Maximum Z_XY1743439366_Z0_T0_C1.tif
- Figure 2 Part 1/Fig 2c Cas9 Hela rGT335 atubulin/Cas9 GT335recomb atub 3-24-25 R3 LT1 ET1.Project Maximum Z_XY1743451093_Z0_T0_C1.tif
- Figure 2 Part 1/Fig 2c Cas9 Hela rGT335 atubulin/Cas9 GT335recomb atub 3-24-25 R1 PA8.Project Maximum Z_XY1743103480_Z0_T0_C0.tif
- Figure 2 Part 1/Fig 2c Cas9 Hela rGT335 atubulin/Cas9 GT335recomb atub 3-24-25 R3 M1.Project Maximum Z_XY1743451455_Z0_T0_C2.tif
- Figure 2 Part 1/Fig 2c Cas9 Hela rGT335 atubulin/Cas9 GT335recomb atub 3-24-25 R1 PA8.Project Maximum Z_XY1743103480_Z0_T0_C1.tif
- Figure 2 Part 1/Fig 2c Cas9 Hela rGT335 atubulin/Cas9 GT335recomb atub 3-24-25 R3 LT1 ET1.Project Maximum Z_XY1743451093_Z0_T0_C0.tif
- Figure 2 Part 1/Fig 2c Cas9 Hela rGT335 atubulin/Cas9 GT335recomb atub 3-24-25 R2 LT1LT2.Project Maximum Z_XY1743439366_Z0_T0_C0.tif
- Figure 2 Part 1/Fig 2c Cas9 Hela rGT335 atubulin/Cas9 GT335recomb atub 3-24-25 R2 M1.Project Maximum Z_XY1743440680_Z0_T0_C1.tif
- Figure 2 Part 1/Fig 2c Cas9 Hela rGT335 atubulin/Cas9 GT335recomb atub 3-24-25 R1 LT6.Project Maximum Z_XY1743101300_Z0_T0_C2.tif
- Figure 2 Part 1/Fig 2c Cas9 Hela rGT335 atubulin/Cas9 GT335recomb atub 3-24-25 R2 PA2 A2.Project Maximum Z_XY1743440822_Z0_T0_C2.tif
- Figure 2 Part 1/Fig 2c Cas9 Hela rGT335 atubulin/Cas9 GT335recomb atub 3-24-25 R2 PA2 A2.Project Maximum Z_XY1743440822_Z0_T0_C0.tif
- Figure 2 Part 1/Fig 2c Cas9 Hela rGT335 atubulin/Cas9 GT335recomb atub 3-24-25 R1 LT6.Project Maximum Z_XY1743101300_Z0_T0_C0.tif
- Figure 2 Part 1/Fig 2c Cas9 Hela rGT335 atubulin/Cas9 GT335recomb atub 3-24-25 R3 ET9ET10.Project Maximum Z_XY1743455471_Z0_T0_C1.tif
- Figure 2 Part 1/Fig 2c Cas9 Hela rGT335 atubulin/Cas9 GT335recomb atub 3-24-25 R3 LT1 ET1.Project Maximum Z_XY1743451093_Z0_T0_C2.tif
- Figure 2 Part 1/Fig 2c Cas9 Hela rGT335 atubulin/Cas9 GT335recomb atub 3-24-25 R2 LT1LT2.Project Maximum Z_XY1743439366_Z0_T0_C2.tif
- Figure 2 Part 1/Fig 2c Cas9 Hela rGT335 atubulin/Cas9 GT335recomb atub 3-24-25 R3 M1.Project Maximum Z_XY1743451455_Z0_T0_C0.tif
- Figure 2 Part 1/Fig 2c Cas9 Hela rGT335 atubulin/Cas9 GT335recomb atub 3-24-25 R1 PA8.Project Maximum Z_XY1743103480_Z0_T0_C2.tif
- Figure 2 Part 1/Fig 2c Cas9 Hela rGT335 atubulin/Cas9 GT335recomb atub 3-24-25 R3 M1.Project Maximum Z_XY1743451455_Z0_T0_C1.tif
- Figure 2 Part 1/Fig 2c Cas9 Hela rGT335 atubulin/Cas9 GT335recomb atub 3-24-25 R2 M1.Project Maximum Z_XY1743440680_Z0_T0_C2.tif
- Figure 2 Part 1/Fig 2c Cas9 Hela rGT335 atubulin/Cas9 GT335recomb atub 3-24-25 R3 ET9ET10.Project Maximum Z_XY1743455471_Z0_T0_C0.tif
- Figure 2 Part 1/Fig 2c Cas9 Hela rGT335 atubulin/Cas9 GT335recomb atub 3-24-25 R1 LT6.Project Maximum Z_XY1743101300_Z0_T0_C1.tif
- Figure 2 Part 1/Fig 2c Cas9 Hela rGT335 atubulin/Cas9 GT335recomb atub 3-24-25 R2 PA2 A2.Project Maximum Z_XY1743440822_Z0_T0_C1.tif
- Figure 2 Part 1/Fig 2c Cas9 Hela rGT335 atubulin/Cas9 GT335recomb atub 3-24-25 R3 ET3.Project Maximum Z_XY1743452941_Z0_T0_C2.tif
- Figure 2 Part 1/Fig 2c Cas9 Hela rGT335 atubulin/Cas9 GT335recomb atub 3-24-25 R1 LT9.Project Maximum Z_XY1743101906_Z0_T0_C0.tif
- Figure 2 Part 1/Fig 2c Cas9 Hela rGT335 atubulin/Cas9 GT335recomb atub 3-24-25 R1 ET3.Project Maximum Z_XY1743101375_Z0_T0_C1.tif
- Figure 2 Part 1/Fig 2c Cas9 Hela rGT335 atubulin/Cas9 GT335recomb atub 3-24-25 R3 PA10.Project Maximum Z_XY1743454681_Z0_T0_C0.tif
- Figure 2 Part 1/Fig 2c Cas9 Hela rGT335 atubulin/Cas9 GT335recomb atub 3-24-25 R3 LT3.Project Maximum Z_XY1743451368_Z0_T0_C2.tif
- Figure 2 Part 1/Fig 2c Cas9 Hela rGT335 atubulin/Cas9 GT335recomb atub 3-24-25 R2 A6.Project Maximum Z_XY1743446093_Z0_T0_C2.tif
- Figure 2 Part 1/Fig 2c Cas9 Hela rGT335 atubulin/Cas9 GT335recomb atub 3-24-25 R2 ET1.Project Maximum Z_XY1743439798_Z0_T0_C2.tif
- Figure 2 Part 1/Fig 2c Cas9 Hela rGT335 atubulin/Cas9 GT335recomb atub 3-24-25 R2 preET2.Project Maximum Z_XY1743447696_Z0_T0_C2.tif
- Figure 2 Part 1/Fig 2c Cas9 Hela rGT335 atubulin/Cas9 GT335recomb atub 3-24-25 R1 PA9.Project Maximum Z_XY1743103585_Z0_T0_C1.tif
- Figure 2 Part 1/Fig 2c Cas9 Hela rGT335 atubulin/Cas9 GT335recomb atub 3-24-25 R3 M9.Project Maximum Z_XY1743454469_Z0_T0_C1.tif
- Figure 2 Part 1/Fig 2c Cas9 Hela rGT335 atubulin/Cas9 GT335recomb atub 3-24-25 R3 ET8.Project Maximum Z_XY1743455361_Z0_T0_C1.tif
- Figure 2 Part 1/Fig 2c Cas9 Hela rGT335 atubulin/Cas9 GT335recomb atub 3-24-25 R2 A3.Project Maximum Z_XY1743442497_Z0_T0_C0.tif
- Figure 2 Part 1/Fig 2c Cas9 Hela rGT335 atubulin/Cas9 GT335recomb atub 3-24-25 R2 A3.Project Maximum Z_XY1743442497_Z0_T0_C1.tif
- Figure 2 Part 1/Fig 2c Cas9 Hela rGT335 atubulin/Cas9 GT335recomb atub 3-24-25 R3 ET8.Project Maximum Z_XY1743455361_Z0_T0_C0.tif
- Figure 2 Part 1/Fig 2c Cas9 Hela rGT335 atubulin/Cas9 GT335recomb atub 3-24-25 R3 M9.Project Maximum Z_XY1743454469_Z0_T0_C0.tif
- Figure 2 Part 1/Fig 2c Cas9 Hela rGT335 atubulin/Cas9 GT335recomb atub 3-24-25 R1 PA9.Project Maximum Z_XY1743103585_Z0_T0_C0.tif
- Figure 2 Part 1/Fig 2c Cas9 Hela rGT335 atubulin/Cas9 GT335recomb atub 3-24-25 R3 PA10.Project Maximum Z_XY1743454681_Z0_T0_C1.tif
- Figure 2 Part 1/Fig 2c Cas9 Hela rGT335 atubulin/Cas9 GT335recomb atub 3-24-25 R1 ET3.Project Maximum Z_XY1743101375_Z0_T0_C0.tif
- Figure 2 Part 1/Fig 2c Cas9 Hela rGT335 atubulin/Cas9 GT335recomb atub 3-24-25 R1 LT9.Project Maximum Z_XY1743101906_Z0_T0_C1.tif
- Figure 2 Part 1/Fig 2c Cas9 Hela rGT335 atubulin/Cas9 GT335recomb atub 3-24-25 R1 PA1 M1.Project Maximum Z_XY1742835552_Z0_T0_C2.tif
- Figure 2 Part 1/Fig 2c Cas9 Hela rGT335 atubulin/Cas9 GT335recomb atub 3-24-25 R2 LT6 PA4.Project Maximum Z_XY1743441273_Z0_T0_C2.tif
- Figure 2 Part 1/Fig 2c Cas9 Hela rGT335 atubulin/Cas9 GT335recomb atub 3-24-25 R3 ET3.Project Maximum Z_XY1743452941_Z0_T0_C1.tif
- Figure 2 Part 1/Fig 2c Cas9 Hela rGT335 atubulin/Cas9 GT335recomb atub 3-24-25 R2 LT6 PA4.Project Maximum Z_XY1743441273_Z0_T0_C0.tif
- Figure 2 Part 1/Fig 2c Cas9 Hela rGT335 atubulin/Cas9 GT335recomb atub 3-24-25 R1 PA1 M1.Project Maximum Z_XY1742835552_Z0_T0_C0.tif
- Figure 2 Part 1/Fig 2c Cas9 Hela rGT335 atubulin/Cas9 GT335recomb atub 3-24-25 R1 ET3.Project Maximum Z_XY1743101375_Z0_T0_C2.tif
- Figure 2 Part 1/Fig 2c Cas9 Hela rGT335 atubulin/Cas9 GT335recomb atub 3-24-25 R3 LT3.Project Maximum Z_XY1743451368_Z0_T0_C1.tif
- Figure 2 Part 1/Fig 2c Cas9 Hela rGT335 atubulin/Cas9 GT335recomb atub 3-24-25 R2 ET1.Project Maximum Z_XY1743439798_Z0_T0_C1.tif
- Figure 2 Part 1/Fig 2c Cas9 Hela rGT335 atubulin/Cas9 GT335recomb atub 3-24-25 R2 A6.Project Maximum Z_XY1743446093_Z0_T0_C1.tif
- Figure 2 Part 1/Fig 2c Cas9 Hela rGT335 atubulin/Cas9 GT335recomb atub 3-24-25 R2 preET2.Project Maximum Z_XY1743447696_Z0_T0_C1.tif
- Figure 2 Part 1/Fig 2c Cas9 Hela rGT335 atubulin/Cas9 GT335recomb atub 3-24-25 R1 PA9.Project Maximum Z_XY1743103585_Z0_T0_C2.tif
- Figure 2 Part 1/Fig 2c Cas9 Hela rGT335 atubulin/Cas9 GT335recomb atub 3-24-25 R3 M9.Project Maximum Z_XY1743454469_Z0_T0_C2.tif
- Figure 2 Part 1/Fig 2c Cas9 Hela rGT335 atubulin/Cas9 GT335recomb atub 3-24-25 R3 ET8.Project Maximum Z_XY1743455361_Z0_T0_C2.tif
- Figure 2 Part 1/Fig 2c Cas9 Hela rGT335 atubulin/Cas9 GT335recomb atub 3-24-25 R2 A3.Project Maximum Z_XY1743442497_Z0_T0_C2.tif
- Figure 2 Part 1/Fig 2c Cas9 Hela rGT335 atubulin/Cas9 GT335recomb atub 3-24-25 R2 preET2.Project Maximum Z_XY1743447696_Z0_T0_C0.tif
- Figure 2 Part 1/Fig 2c Cas9 Hela rGT335 atubulin/Cas9 GT335recomb atub 3-24-25 R2 A6.Project Maximum Z_XY1743446093_Z0_T0_C0.tif
- Figure 2 Part 1/Fig 2c Cas9 Hela rGT335 atubulin/Cas9 GT335recomb atub 3-24-25 R2 ET1.Project Maximum Z_XY1743439798_Z0_T0_C0.tif
- Figure 2 Part 1/Fig 2c Cas9 Hela rGT335 atubulin/Cas9 GT335recomb atub 3-24-25 R3 PA10.Project Maximum Z_XY1743454681_Z0_T0_C2.tif
- Figure 2 Part 1/Fig 2c Cas9 Hela rGT335 atubulin/Cas9 GT335recomb atub 3-24-25 R3 LT3.Project Maximum Z_XY1743451368_Z0_T0_C0.tif
- Figure 2 Part 1/Fig 2c Cas9 Hela rGT335 atubulin/Cas9 GT335recomb atub 3-24-25 R1 LT9.Project Maximum Z_XY1743101906_Z0_T0_C2.tif
- Figure 2 Part 1/Fig 2c Cas9 Hela rGT335 atubulin/Cas9 GT335recomb atub 3-24-25 R2 LT6 PA4.Project Maximum Z_XY1743441273_Z0_T0_C1.tif
- Figure 2 Part 1/Fig 2c Cas9 Hela rGT335 atubulin/Cas9 GT335recomb atub 3-24-25 R1 PA1 M1.Project Maximum Z_XY1742835552_Z0_T0_C1.tif
- Figure 2 Part 1/Fig 2c Cas9 Hela rGT335 atubulin/Cas9 GT335recomb atub 3-24-25 R3 ET3.Project Maximum Z_XY1743452941_Z0_T0_C0.tif
- Figure 2 Part 1/Fig 2c Cas9 Hela rGT335 atubulin/Cas9 GT335recomb atub 3-24-25 R2 ET2 LT4.Project Maximum Z_XY1743439952_Z0_T0_C0.tif
- Figure 2 Part 1/Fig 2c Cas9 Hela rGT335 atubulin/Cas9 GT335recomb atub 3-24-25 R2 ET6.Project Maximum Z_XY1743444007_Z0_T0_C1.tif
- Figure 2 Part 1/Fig 2c Cas9 Hela rGT335 atubulin/Cas9 GT335recomb atub 3-24-25 R1 M4.Project Maximum Z_XY1743104120_Z0_T0_C0.tif
- Figure 2 Part 1/Fig 2c Cas9 Hela rGT335 atubulin/Cas9 GT335recomb atub 3-24-25 R1 LT2.Project Maximum Z_XY1743100727_Z0_T0_C2.tif
- Figure 2 Part 1/Fig 2c Cas9 Hela rGT335 atubulin/Cas9 GT335recomb atub 3-24-25 R1 ET4 PA6.Project Maximum Z_XY1743101663_Z0_T0_C2.tif
- Figure 2 Part 1/Fig 2c Cas9 Hela rGT335 atubulin/Cas9 GT335recomb atub 3-24-25 R2 M3.Project Maximum Z_XY1743444217_Z0_T0_C2.tif
- Figure 2 Part 1/Fig 2c Cas9 Hela rGT335 atubulin/Cas9 GT335recomb atub 3-24-25 R1 A1.Project Maximum Z_XY1743104807_Z0_T0_C2.tif
- Figure 2 Part 1/Fig 2c Cas9 Hela rGT335 atubulin/Cas9 GT335recomb atub 3-24-25 R1 LT7.Project Maximum Z_XY1743101575_Z0_T0_C2.tif
- Figure 2 Part 1/Fig 2c Cas9 Hela rGT335 atubulin/Cas9 GT335recomb atub 3-24-25 R1 PA3.Project Maximum Z_XY1742836284_Z0_T0_C2.tif
- Figure 2 Part 1/Fig 2c Cas9 Hela rGT335 atubulin/Cas9 GT335recomb atub 3-24-25 R1 M8.Project Maximum Z_XY1743105633_Z0_T0_C2.tif
- Figure 2 Part 1/Fig 2c Cas9 Hela rGT335 atubulin/Cas9 GT335recomb atub 3-24-25 R1 M4.Project Maximum Z_XY1743104120_Z0_T0_C1.tif
- Figure 2 Part 1/Fig 2c Cas9 Hela rGT335 atubulin/Cas9 GT335recomb atub 3-24-25 R1 M3.Project Maximum Z_XY1743103847_Z0_T0_C2.tif
- Figure 2 Part 1/Fig 2c Cas9 Hela rGT335 atubulin/Cas9 GT335recomb atub 3-24-25 R2 ET6.Project Maximum Z_XY1743444007_Z0_T0_C0.tif
- Figure 2 Part 1/Fig 2c Cas9 Hela rGT335 atubulin/Cas9 GT335recomb atub 3-24-25 R2 ET2 LT4.Project Maximum Z_XY1743439952_Z0_T0_C1.tif
- Figure 2 Part 1/Fig 2c Cas9 Hela rGT335 atubulin/Cas9 GT335recomb atub 3-24-25 R3 M5.Project Maximum Z_XY1743453240_Z0_T0_C2.tif
- Figure 2 Part 1/Fig 2c Cas9 Hela rGT335 atubulin/Cas9 GT335recomb atub 3-24-25 R3 M5.Project Maximum Z_XY1743453240_Z0_T0_C0.tif
- Figure 2 Part 1/Fig 2c Cas9 Hela rGT335 atubulin/Cas9 GT335recomb atub 3-24-25 R1 M3.Project Maximum Z_XY1743103847_Z0_T0_C0.tif
- Figure 2 Part 1/Fig 2c Cas9 Hela rGT335 atubulin/Cas9 GT335recomb atub 3-24-25 R2 ET6.Project Maximum Z_XY1743444007_Z0_T0_C2.tif
- Figure 2 Part 1/Fig 2c Cas9 Hela rGT335 atubulin/Cas9 GT335recomb atub 3-24-25 R1 M8.Project Maximum Z_XY1743105633_Z0_T0_C0.tif
- Figure 2 Part 1/Fig 2c Cas9 Hela rGT335 atubulin/Cas9 GT335recomb atub 3-24-25 R1 PA3.Project Maximum Z_XY1742836284_Z0_T0_C0.tif
- Figure 2 Part 1/Fig 2c Cas9 Hela rGT335 atubulin/Cas9 GT335recomb atub 3-24-25 R1 LT2.Project Maximum Z_XY1743100727_Z0_T0_C1.tif
- Figure 2 Part 1/Fig 2c Cas9 Hela rGT335 atubulin/Cas9 GT335recomb atub 3-24-25 R1 LT7.Project Maximum Z_XY1743101575_Z0_T0_C0.tif
- Figure 2 Part 1/Fig 2c Cas9 Hela rGT335 atubulin/Cas9 GT335recomb atub 3-24-25 R1 A1.Project Maximum Z_XY1743104807_Z0_T0_C0.tif
- Figure 2 Part 1/Fig 2c Cas9 Hela rGT335 atubulin/Cas9 GT335recomb atub 3-24-25 R2 M3.Project Maximum Z_XY1743444217_Z0_T0_C0.tif
- Figure 2 Part 1/Fig 2c Cas9 Hela rGT335 atubulin/Cas9 GT335recomb atub 3-24-25 R1 ET4 PA6.Project Maximum Z_XY1743101663_Z0_T0_C1.tif
- Figure 2 Part 1/Fig 2c Cas9 Hela rGT335 atubulin/Cas9 GT335recomb atub 3-24-25 R2 M3.Project Maximum Z_XY1743444217_Z0_T0_C1.tif
- Figure 2 Part 1/Fig 2c Cas9 Hela rGT335 atubulin/Cas9 GT335recomb atub 3-24-25 R1 ET4 PA6.Project Maximum Z_XY1743101663_Z0_T0_C0.tif
- Figure 2 Part 1/Fig 2c Cas9 Hela rGT335 atubulin/Cas9 GT335recomb atub 3-24-25 R1 A1.Project Maximum Z_XY1743104807_Z0_T0_C1.tif
- Figure 2 Part 1/Fig 2c Cas9 Hela rGT335 atubulin/Cas9 GT335recomb atub 3-24-25 R1 LT7.Project Maximum Z_XY1743101575_Z0_T0_C1.tif
- Figure 2 Part 1/Fig 2c Cas9 Hela rGT335 atubulin/Cas9 GT335recomb atub 3-24-25 R1 LT2.Project Maximum Z_XY1743100727_Z0_T0_C0.tif
- Figure 2 Part 1/Fig 2c Cas9 Hela rGT335 atubulin/Cas9 GT335recomb atub 3-24-25 R1 PA3.Project Maximum Z_XY1742836284_Z0_T0_C1.tif
- Figure 2 Part 1/Fig 2c Cas9 Hela rGT335 atubulin/Cas9 GT335recomb atub 3-24-25 R1 M4.Project Maximum Z_XY1743104120_Z0_T0_C2.tif
- Figure 2 Part 1/Fig 2c Cas9 Hela rGT335 atubulin/Cas9 GT335recomb atub 3-24-25 R1 M8.Project Maximum Z_XY1743105633_Z0_T0_C1.tif
- Figure 2 Part 1/Fig 2c Cas9 Hela rGT335 atubulin/Cas9 GT335recomb atub 3-24-25 R1 M3.Project Maximum Z_XY1743103847_Z0_T0_C1.tif
- Figure 2 Part 1/Fig 2c Cas9 Hela rGT335 atubulin/Cas9 GT335recomb atub 3-24-25 R2 ET2 LT4.Project Maximum Z_XY1743439952_Z0_T0_C2.tif
- Figure 2 Part 1/Fig 2c Cas9 Hela rGT335 atubulin/Cas9 GT335recomb atub 3-24-25 R3 M5.Project Maximum Z_XY1743453240_Z0_T0_C1.tif
- Figure 2 Part 1/Fig 2c Cas9 Hela rGT335 atubulin/Cas9 GT335recomb atub 3-24-25 R3 LT2.Project Maximum Z_XY1743451289_Z0_T0_C1.tif
- Figure 2 Part 1/Fig 2c Cas9 Hela rGT335 atubulin/Cas9 GT335recomb atub 3-24-25 R1 M7.Project Maximum Z_XY1743105485_Z0_T0_C2.tif
- Figure 2 Part 1/Fig 2c Cas9 Hela rGT335 atubulin/Cas9 GT335recomb atub 3-24-25 R2 M7.Project Maximum Z_XY1743446847_Z0_T0_C1.tif
- Figure 2 Part 1/Fig 2c Cas9 Hela rGT335 atubulin/Cas9 GT335recomb atub 3-24-25 R3 M6.Project Maximum Z_XY1743453627_Z0_T0_C2.tif
- Figure 2 Part 1/Fig 2c Cas9 Hela rGT335 atubulin/Cas9 GT335recomb atub 3-24-25 R2 ET4 PA3.Project Maximum Z_XY1743441190_Z0_T0_C1.tif
- Figure 2 Part 1/Fig 2c Cas9 Hela rGT335 atubulin/Cas9 GT335recomb atub 3-24-25 R2 PA9PA10.Project Maximum Z_XY1743446596_Z0_T0_C2.tif
- Figure 2 Part 1/Fig 2c Cas9 Hela rGT335 atubulin/Cas9 GT335recomb atub 3-24-25 R2 ET8ET9.Project Maximum Z_XY1743444778_Z0_T0_C1.tif
- Figure 2 Part 1/Fig 2c Cas9 Hela rGT335 atubulin/Cas9 GT335recomb atub 3-24-25 R1 ET6.Project Maximum Z_XY1743102611_Z0_T0_C0.tif
- Figure 2 Part 1/Fig 2c Cas9 Hela rGT335 atubulin/Cas9 GT335recomb atub 3-24-25 R1 ET5.Project Maximum Z_XY1743102526_Z0_T0_C2.tif
- Figure 2 Part 1/Fig 2c Cas9 Hela rGT335 atubulin/Cas9 GT335recomb atub 3-24-25 R3 LT7LT8.Project Maximum Z_XY1743452825_Z0_T0_C2.tif
- Figure 2 Part 1/Fig 2c Cas9 Hela rGT335 atubulin/Cas9 GT335recomb atub 3-24-25 R3 ET5.Project Maximum Z_XY1743454833_Z0_T0_C2.tif
- Figure 2 Part 1/Fig 2c Cas9 Hela rGT335 atubulin/Cas9 GT335recomb atub 3-24-25 R3 M4 PA5.Project Maximum Z_XY1743453144_Z0_T0_C1.tif
- Figure 2 Part 1/Fig 2c Cas9 Hela rGT335 atubulin/Cas9 GT335recomb atub 3-24-25 R1 M5.Project Maximum Z_XY1743104305_Z0_T0_C2.tif
- Figure 2 Part 1/Fig 2c Cas9 Hela rGT335 atubulin/Cas9 GT335recomb atub 3-24-25 R1 M6.Project Maximum Z_XY1743104509_Z0_T0_C0.tif
- Figure 2 Part 1/Fig 2c Cas9 Hela rGT335 atubulin/Cas9 GT335recomb atub 3-24-25 R2 M5M6.Project Maximum Z_XY1743446381_Z0_T0_C2.tif
- Figure 2 Part 1/Fig 2c Cas9 Hela rGT335 atubulin/Cas9 GT335recomb atub 3-24-25 R1 M6.Project Maximum Z_XY1743104509_Z0_T0_C1.tif
- Figure 2 Part 1/Fig 2c Cas9 Hela rGT335 atubulin/Cas9 GT335recomb atub 3-24-25 R3 ET2.Project Maximum Z_XY1743451921_Z0_T0_C2.tif
- Figure 2 Part 1/Fig 2c Cas9 Hela rGT335 atubulin/Cas9 GT335recomb atub 3-24-25 R1 LT3.Project Maximum Z_XY1743100808_Z0_T0_C2.tif
- Figure 2 Part 1/Fig 2c Cas9 Hela rGT335 atubulin/Cas9 GT335recomb atub 3-24-25 R3 M4 PA5.Project Maximum Z_XY1743453144_Z0_T0_C0.tif
- Figure 2 Part 1/Fig 2c Cas9 Hela rGT335 atubulin/Cas9 GT335recomb atub 3-24-25 R1 ET6.Project Maximum Z_XY1743102611_Z0_T0_C1.tif
- Figure 2 Part 1/Fig 2c Cas9 Hela rGT335 atubulin/Cas9 GT335recomb atub 3-24-25 R2 ET8ET9.Project Maximum Z_XY1743444778_Z0_T0_C0.tif
- Figure 2 Part 1/Fig 2c Cas9 Hela rGT335 atubulin/Cas9 GT335recomb atub 3-24-25 R2 ET4 PA3.Project Maximum Z_XY1743441190_Z0_T0_C0.tif
- Figure 2 Part 1/Fig 2c Cas9 Hela rGT335 atubulin/Cas9 GT335recomb atub 3-24-25 R2 M7.Project Maximum Z_XY1743446847_Z0_T0_C0.tif
- Figure 2 Part 1/Fig 2c Cas9 Hela rGT335 atubulin/Cas9 GT335recomb atub 3-24-25 R3 LT2.Project Maximum Z_XY1743451289_Z0_T0_C0.tif
- Figure 2 Part 1/Fig 2c Cas9 Hela rGT335 atubulin/Cas9 GT335recomb atub 3-24-25 R3 LT2.Project Maximum Z_XY1743451289_Z0_T0_C2.tif
- Figure 2 Part 1/Fig 2c Cas9 Hela rGT335 atubulin/Cas9 GT335recomb atub 3-24-25 R2 M7.Project Maximum Z_XY1743446847_Z0_T0_C2.tif
- Figure 2 Part 1/Fig 2c Cas9 Hela rGT335 atubulin/Cas9 GT335recomb atub 3-24-25 R3 M6.Project Maximum Z_XY1743453627_Z0_T0_C1.tif
- Figure 2 Part 1/Fig 2c Cas9 Hela rGT335 atubulin/Cas9 GT335recomb atub 3-24-25 R1 M7.Project Maximum Z_XY1743105485_Z0_T0_C1.tif
- Figure 2 Part 1/Fig 2c Cas9 Hela rGT335 atubulin/Cas9 GT335recomb atub 3-24-25 R2 ET4 PA3.Project Maximum Z_XY1743441190_Z0_T0_C2.tif
- Figure 2 Part 1/Fig 2c Cas9 Hela rGT335 atubulin/Cas9 GT335recomb atub 3-24-25 R2 PA9PA10.Project Maximum Z_XY1743446596_Z0_T0_C1.tif
- Figure 2 Part 1/Fig 2c Cas9 Hela rGT335 atubulin/Cas9 GT335recomb atub 3-24-25 R2 ET8ET9.Project Maximum Z_XY1743444778_Z0_T0_C2.tif
- Figure 2 Part 1/Fig 2c Cas9 Hela rGT335 atubulin/Cas9 GT335recomb atub 3-24-25 R1 ET5.Project Maximum Z_XY1743102526_Z0_T0_C1.tif
- Figure 2 Part 1/Fig 2c Cas9 Hela rGT335 atubulin/Cas9 GT335recomb atub 3-24-25 R3 ET5.Project Maximum Z_XY1743454833_Z0_T0_C1.tif
- Figure 2 Part 1/Fig 2c Cas9 Hela rGT335 atubulin/Cas9 GT335recomb atub 3-24-25 R3 LT7LT8.Project Maximum Z_XY1743452825_Z0_T0_C1.tif
- Figure 2 Part 1/Fig 2c Cas9 Hela rGT335 atubulin/Cas9 GT335recomb atub 3-24-25 R3 M4 PA5.Project Maximum Z_XY1743453144_Z0_T0_C2.tif
- Figure 2 Part 1/Fig 2c Cas9 Hela rGT335 atubulin/Cas9 GT335recomb atub 3-24-25 R1 M5.Project Maximum Z_XY1743104305_Z0_T0_C1.tif
- Figure 2 Part 1/Fig 2c Cas9 Hela rGT335 atubulin/Cas9 GT335recomb atub 3-24-25 R1 LT3.Project Maximum Z_XY1743100808_Z0_T0_C0.tif
- Figure 2 Part 1/Fig 2c Cas9 Hela rGT335 atubulin/Cas9 GT335recomb atub 3-24-25 R2 M5M6.Project Maximum Z_XY1743446381_Z0_T0_C0.tif
- Figure 2 Part 1/Fig 2c Cas9 Hela rGT335 atubulin/Cas9 GT335recomb atub 3-24-25 R3 ET2.Project Maximum Z_XY1743451921_Z0_T0_C0.tif
- Figure 2 Part 1/Fig 2c Cas9 Hela rGT335 atubulin/Cas9 GT335recomb atub 3-24-25 R3 ET2.Project Maximum Z_XY1743451921_Z0_T0_C1.tif
- Figure 2 Part 1/Fig 2c Cas9 Hela rGT335 atubulin/Cas9 GT335recomb atub 3-24-25 R1 M6.Project Maximum Z_XY1743104509_Z0_T0_C2.tif
- Figure 2 Part 1/Fig 2c Cas9 Hela rGT335 atubulin/Cas9 GT335recomb atub 3-24-25 R2 M5M6.Project Maximum Z_XY1743446381_Z0_T0_C1.tif
- Figure 2 Part 1/Fig 2c Cas9 Hela rGT335 atubulin/Cas9 GT335recomb atub 3-24-25 R1 LT3.Project Maximum Z_XY1743100808_Z0_T0_C1.tif
- Figure 2 Part 1/Fig 2c Cas9 Hela rGT335 atubulin/Cas9 GT335recomb atub 3-24-25 R1 M5.Project Maximum Z_XY1743104305_Z0_T0_C0.tif
- Figure 2 Part 1/Fig 2c Cas9 Hela rGT335 atubulin/Cas9 GT335recomb atub 3-24-25 R3 LT7LT8.Project Maximum Z_XY1743452825_Z0_T0_C0.tif
- Figure 2 Part 1/Fig 2c Cas9 Hela rGT335 atubulin/Cas9 GT335recomb atub 3-24-25 R3 ET5.Project Maximum Z_XY1743454833_Z0_T0_C0.tif
- Figure 2 Part 1/Fig 2c Cas9 Hela rGT335 atubulin/Cas9 GT335recomb atub 3-24-25 R1 ET5.Project Maximum Z_XY1743102526_Z0_T0_C0.tif
- Figure 2 Part 1/Fig 2c Cas9 Hela rGT335 atubulin/Cas9 GT335recomb atub 3-24-25 R1 ET6.Project Maximum Z_XY1743102611_Z0_T0_C2.tif
- Figure 2 Part 1/Fig 2c Cas9 Hela rGT335 atubulin/Cas9 GT335recomb atub 3-24-25 R2 PA9PA10.Project Maximum Z_XY1743446596_Z0_T0_C0.tif
- Figure 2 Part 1/Fig 2c Cas9 Hela rGT335 atubulin/Cas9 GT335recomb atub 3-24-25 R3 M6.Project Maximum Z_XY1743453627_Z0_T0_C0.tif
- Figure 2 Part 1/Fig 2c Cas9 Hela rGT335 atubulin/Cas9 GT335recomb atub 3-24-25 R1 M7.Project Maximum Z_XY1743105485_Z0_T0_C0.tif
- Figure 2 Part 1/Fig 2c Cas9 Hela rGT335 atubulin/Cas9 GT335recomb atub 3-24-25 R3 LT6.Project Maximum Z_XY1743452513_Z0_T0_C1.tif
- Figure 2 Part 1/Fig 2c Cas9 Hela rGT335 atubulin/Cas9 GT335recomb atub 3-24-25 R2 LT3 A1.Project Maximum Z_XY1743439476_Z0_T0_C0.tif
- Figure 2 Part 1/Fig 2c Cas9 Hela rGT335 atubulin/Cas9 GT335recomb atub 3-24-25 R2 M10.Project Maximum Z_XY1743447808_Z0_T0_C2.tif
- Figure 2 Part 1/Fig 2c Cas9 Hela rGT335 atubulin/Cas9 GT335recomb atub 3-24-25 R2 M2.Project Maximum Z_XY1743442139_Z0_T0_C2.tif
- Figure 2 Part 1/Fig 2c Cas9 Hela rGT335 atubulin/Cas9 GT335recomb atub 3-24-25 R1 PA10.Project Maximum Z_XY1743103688_Z0_T0_C2.tif
- Figure 2 Part 1/Fig 2c Cas9 Hela rGT335 atubulin/Cas9 GT335recomb atub 3-24-25 R2 M4.Project Maximum Z_XY1743444472_Z0_T0_C0.tif
- Figure 2 Part 1/Fig 2c Cas9 Hela rGT335 atubulin/Cas9 GT335recomb atub 3-24-25 R2 ET10.Project Maximum Z_XY1743445194_Z0_T0_C1.tif
- Figure 2 Part 1/Fig 2c Cas9 Hela rGT335 atubulin/Cas9 GT335recomb atub 3-24-25 R1 LT5.Project Maximum Z_XY1743101194_Z0_T0_C0.tif
- Figure 2 Part 1/Fig 2c Cas9 Hela rGT335 atubulin/Cas9 GT335recomb atub 3-24-25 R3 A1.Project Maximum Z_XY1743451189_Z0_T0_C0.tif
- Figure 2 Part 1/Fig 2c Cas9 Hela rGT335 atubulin/Cas9 GT335recomb atub 3-24-25 R1 A3.Project Maximum Z_XY1743438968_Z0_T0_C0.tif
- Figure 2 Part 1/Fig 2c Cas9 Hela rGT335 atubulin/Cas9 GT335recomb atub 3-24-25 R1 A3.Project Maximum Z_XY1743438968_Z0_T0_C1.tif
- Figure 2 Part 1/Fig 2c Cas9 Hela rGT335 atubulin/Cas9 GT335recomb atub 3-24-25 R3 A1.Project Maximum Z_XY1743451189_Z0_T0_C1.tif
- Figure 2 Part 1/Fig 2c Cas9 Hela rGT335 atubulin/Cas9 GT335recomb atub 3-24-25 R1 LT5.Project Maximum Z_XY1743101194_Z0_T0_C1.tif
- Figure 2 Part 1/Fig 2c Cas9 Hela rGT335 atubulin/Cas9 GT335recomb atub 3-24-25 R2 ET10.Project Maximum Z_XY1743445194_Z0_T0_C0.tif
- Figure 2 Part 1/Fig 2c Cas9 Hela rGT335 atubulin/Cas9 GT335recomb atub 3-24-25 R2 M4.Project Maximum Z_XY1743444472_Z0_T0_C1.tif
- Figure 2 Part 1/Fig 2c Cas9 Hela rGT335 atubulin/Cas9 GT335recomb atub 3-24-25 R2 LT3 A1.Project Maximum Z_XY1743439476_Z0_T0_C1.tif
- Figure 2 Part 1/Fig 2c Cas9 Hela rGT335 atubulin/Cas9 GT335recomb atub 3-24-25 R3 LT6.Project Maximum Z_XY1743452513_Z0_T0_C0.tif
- Figure 2 Part 1/Fig 2c Cas9 Hela rGT335 atubulin/Cas9 GT335recomb atub 3-24-25 R2 PA1.Project Maximum Z_XY1743440379_Z0_T0_C2.tif
- Figure 2 Part 1/Fig 2c Cas9 Hela rGT335 atubulin/Cas9 GT335recomb atub 3-24-25 R2 PA1.Project Maximum Z_XY1743440379_Z0_T0_C0.tif
- Figure 2 Part 1/Fig 2c Cas9 Hela rGT335 atubulin/Cas9 GT335recomb atub 3-24-25 R3 LT6.Project Maximum Z_XY1743452513_Z0_T0_C2.tif
- Figure 2 Part 1/Fig 2c Cas9 Hela rGT335 atubulin/Cas9 GT335recomb atub 3-24-25 R2 M10.Project Maximum Z_XY1743447808_Z0_T0_C1.tif
- Figure 2 Part 1/Fig 2c Cas9 Hela rGT335 atubulin/Cas9 GT335recomb atub 3-24-25 R2 M2.Project Maximum Z_XY1743442139_Z0_T0_C1.tif
- Figure 2 Part 1/Fig 2c Cas9 Hela rGT335 atubulin/Cas9 GT335recomb atub 3-24-25 R1 PA10.Project Maximum Z_XY1743103688_Z0_T0_C1.tif
- Figure 2 Part 1/Fig 2c Cas9 Hela rGT335 atubulin/Cas9 GT335recomb atub 3-24-25 R2 ET10.Project Maximum Z_XY1743445194_Z0_T0_C2.tif
- Figure 2 Part 1/Fig 2c Cas9 Hela rGT335 atubulin/Cas9 GT335recomb atub 3-24-25 R1 LT5.Project Maximum Z_XY1743101194_Z0_T0_C2.tif
- Figure 2 Part 1/Fig 2c Cas9 Hela rGT335 atubulin/Cas9 GT335recomb atub 3-24-25 R1 A3.Project Maximum Z_XY1743438968_Z0_T0_C2.tif
- Figure 2 Part 1/Fig 2c Cas9 Hela rGT335 atubulin/Cas9 GT335recomb atub 3-24-25 R3 A1.Project Maximum Z_XY1743451189_Z0_T0_C2.tif
- Figure 2 Part 1/Fig 2c Cas9 Hela rGT335 atubulin/Cas9 GT335recomb atub 3-24-25 R2 M4.Project Maximum Z_XY1743444472_Z0_T0_C2.tif
- Figure 2 Part 1/Fig 2c Cas9 Hela rGT335 atubulin/Cas9 GT335recomb atub 3-24-25 R1 PA10.Project Maximum Z_XY1743103688_Z0_T0_C0.tif
- Figure 2 Part 1/Fig 2c Cas9 Hela rGT335 atubulin/Cas9 GT335recomb atub 3-24-25 R2 M2.Project Maximum Z_XY1743442139_Z0_T0_C0.tif
- Figure 2 Part 1/Fig 2c Cas9 Hela rGT335 atubulin/Cas9 GT335recomb atub 3-24-25 R2 M10.Project Maximum Z_XY1743447808_Z0_T0_C0.tif
- Figure 2 Part 1/Fig 2c Cas9 Hela rGT335 atubulin/Cas9 GT335recomb atub 3-24-25 R2 LT3 A1.Project Maximum Z_XY1743439476_Z0_T0_C2.tif
- Figure 2 Part 1/Fig 2c Cas9 Hela rGT335 atubulin/Cas9 GT335recomb atub 3-24-25 R2 PA1.Project Maximum Z_XY1743440379_Z0_T0_C1.tif
- Figure 2 Part 1/Fig 2c Cas9 Hela rGT335 atubulin/Cas9 GT335recomb atub 3-24-25 R1 ET9ET10.Project Maximum Z_XY1743103063_Z0_T0_C0.tif
- Figure 2 Part 1/Fig 2c Cas9 Hela rGT335 atubulin/Cas9 GT335recomb atub 3-24-25 R2 PA5.Project Maximum Z_XY1743441928_Z0_T0_C1.tif
- Figure 2 Part 1/Fig 2c Cas9 Hela rGT335 atubulin/Cas9 GT335recomb atub 3-24-25 R2 LT10.Project Maximum Z_XY1743443797_Z0_T0_C2.tif
- Figure 2 Part 1/Fig 2c Cas9 Hela rGT335 atubulin/Cas9 GT335recomb atub 3-24-25 R2 M9.Project Maximum Z_XY1743447560_Z0_T0_C1.tif
- Figure 2 Part 1/Fig 2c Cas9 Hela rGT335 atubulin/Cas9 GT335recomb atub 3-24-25 R3 LT9 PA6PA7PA8.Project Maximum Z_XY1743453985_Z0_T0_C1.tif
- Figure 2 Part 1/Fig 2c Cas9 Hela rGT335 atubulin/Cas9 GT335recomb atub 3-24-25 R1 PA7.Project Maximum Z_XY1743103259_Z0_T0_C2.tif
- Figure 2 Part 1/Fig 2c Cas9 Hela rGT335 atubulin/Cas9 GT335recomb atub 3-24-25 R2 A4.Project Maximum Z_XY1743445365_Z0_T0_C2.tif
- Figure 2 Part 1/Fig 2c Cas9 Hela rGT335 atubulin/Cas9 GT335recomb atub 3-24-25 R3 PA9.Project Maximum Z_XY1743454567_Z0_T0_C2.tif
- Figure 2 Part 1/Fig 2c Cas9 Hela rGT335 atubulin/Cas9 GT335recomb atub 3-24-25 R2 M8.Project Maximum Z_XY1743447063_Z0_T0_C2.tif
- Figure 2 Part 1/Fig 2c Cas9 Hela rGT335 atubulin/Cas9 GT335recomb atub 3-24-25 R3 M2 PA1.Project Maximum Z_XY1743451573_Z0_T0_C2.tif
- Figure 2 Part 1/Fig 2c Cas9 Hela rGT335 atubulin/Cas9 GT335recomb atub 3-24-25 R3 M7.Project Maximum Z_XY1743454115_Z0_T0_C2.tif
- Figure 2 Part 1/Fig 2c Cas9 Hela rGT335 atubulin/Cas9 GT335recomb atub 3-24-25 R3 LT9 PA6PA7PA8.Project Maximum Z_XY1743453985_Z0_T0_C0.tif
- Figure 2 Part 1/Fig 2c Cas9 Hela rGT335 atubulin/Cas9 GT335recomb atub 3-24-25 R2 M9.Project Maximum Z_XY1743447560_Z0_T0_C0.tif
- Figure 2 Part 1/Fig 2c Cas9 Hela rGT335 atubulin/Cas9 GT335recomb atub 3-24-25 R3 PA3.Project Maximum Z_XY1743452027_Z0_T0_C2.tif
- Figure 2 Part 1/Fig 2c Cas9 Hela rGT335 atubulin/Cas9 GT335recomb atub 3-24-25 R2 PA5.Project Maximum Z_XY1743441928_Z0_T0_C0.tif
- Figure 2 Part 1/Fig 2c Cas9 Hela rGT335 atubulin/Cas9 GT335recomb atub 3-24-25 R1 ET9ET10.Project Maximum Z_XY1743103063_Z0_T0_C1.tif
- Figure 2 Part 1/Fig 2c Cas9 Hela rGT335 atubulin/Cas9 GT335recomb atub 3-24-25 R3 LT5 PA4.Project Maximum Z_XY1743452420_Z0_T0_C2.tif
- Figure 2 Part 1/Fig 2c Cas9 Hela rGT335 atubulin/Cas9 GT335recomb atub 3-24-25 R3 LT5 PA4.Project Maximum Z_XY1743452420_Z0_T0_C0.tif
- Figure 2 Part 1/Fig 2c Cas9 Hela rGT335 atubulin/Cas9 GT335recomb atub 3-24-25 R2 PA5.Project Maximum Z_XY1743441928_Z0_T0_C2.tif
- Figure 2 Part 1/Fig 2c Cas9 Hela rGT335 atubulin/Cas9 GT335recomb atub 3-24-25 R2 LT10.Project Maximum Z_XY1743443797_Z0_T0_C1.tif
- Figure 2 Part 1/Fig 2c Cas9 Hela rGT335 atubulin/Cas9 GT335recomb atub 3-24-25 R3 PA3.Project Maximum Z_XY1743452027_Z0_T0_C0.tif
- Figure 2 Part 1/Fig 2c Cas9 Hela rGT335 atubulin/Cas9 GT335recomb atub 3-24-25 R2 M9.Project Maximum Z_XY1743447560_Z0_T0_C2.tif
- Figure 2 Part 1/Fig 2c Cas9 Hela rGT335 atubulin/Cas9 GT335recomb atub 3-24-25 R1 PA7.Project Maximum Z_XY1743103259_Z0_T0_C1.tif
- Figure 2 Part 1/Fig 2c Cas9 Hela rGT335 atubulin/Cas9 GT335recomb atub 3-24-25 R3 LT9 PA6PA7PA8.Project Maximum Z_XY1743453985_Z0_T0_C2.tif
- Figure 2 Part 1/Fig 2c Cas9 Hela rGT335 atubulin/Cas9 GT335recomb atub 3-24-25 R3 M7.Project Maximum Z_XY1743454115_Z0_T0_C0.tif
- Figure 2 Part 1/Fig 2c Cas9 Hela rGT335 atubulin/Cas9 GT335recomb atub 3-24-25 R2 A4.Project Maximum Z_XY1743445365_Z0_T0_C1.tif
- Figure 2 Part 1/Fig 2c Cas9 Hela rGT335 atubulin/Cas9 GT335recomb atub 3-24-25 R3 M2 PA1.Project Maximum Z_XY1743451573_Z0_T0_C0.tif
- Figure 2 Part 1/Fig 2c Cas9 Hela rGT335 atubulin/Cas9 GT335recomb atub 3-24-25 R3 PA9.Project Maximum Z_XY1743454567_Z0_T0_C1.tif
- Figure 2 Part 1/Fig 2c Cas9 Hela rGT335 atubulin/Cas9 GT335recomb atub 3-24-25 R2 M8.Project Maximum Z_XY1743447063_Z0_T0_C0.tif
- Figure 2 Part 1/Fig 2c Cas9 Hela rGT335 atubulin/Cas9 GT335recomb atub 3-24-25 R3 PA9.Project Maximum Z_XY1743454567_Z0_T0_C0.tif
- Figure 2 Part 1/Fig 2c Cas9 Hela rGT335 atubulin/Cas9 GT335recomb atub 3-24-25 R2 M8.Project Maximum Z_XY1743447063_Z0_T0_C1.tif
- Figure 2 Part 1/Fig 2c Cas9 Hela rGT335 atubulin/Cas9 GT335recomb atub 3-24-25 R3 M2 PA1.Project Maximum Z_XY1743451573_Z0_T0_C1.tif
- Figure 2 Part 1/Fig 2c Cas9 Hela rGT335 atubulin/Cas9 GT335recomb atub 3-24-25 R2 A4.Project Maximum Z_XY1743445365_Z0_T0_C0.tif
- Figure 2 Part 1/Fig 2c Cas9 Hela rGT335 atubulin/Cas9 GT335recomb atub 3-24-25 R3 M7.Project Maximum Z_XY1743454115_Z0_T0_C1.tif
- Figure 2 Part 1/Fig 2c Cas9 Hela rGT335 atubulin/Cas9 GT335recomb atub 3-24-25 R1 PA7.Project Maximum Z_XY1743103259_Z0_T0_C0.tif
- Figure 2 Part 1/Fig 2c Cas9 Hela rGT335 atubulin/Cas9 GT335recomb atub 3-24-25 R3 PA3.Project Maximum Z_XY1743452027_Z0_T0_C1.tif
- Figure 2 Part 1/Fig 2c Cas9 Hela rGT335 atubulin/Cas9 GT335recomb atub 3-24-25 R2 LT10.Project Maximum Z_XY1743443797_Z0_T0_C0.tif
- Figure 2 Part 1/Fig 2c Cas9 Hela rGT335 atubulin/Cas9 GT335recomb atub 3-24-25 R1 ET9ET10.Project Maximum Z_XY1743103063_Z0_T0_C2.tif
- Figure 2 Part 1/Fig 2c Cas9 Hela rGT335 atubulin/Cas9 GT335recomb atub 3-24-25 R3 LT5 PA4.Project Maximum Z_XY1743452420_Z0_T0_C1.tif
- Figure 2 Part 1/Fig 2c Cas9 Hela rGT335 atubulin/Cas9 GT335recomb atub 3-24-25 R1 LT8.Project Maximum Z_XY1743101755_Z0_T0_C2.tif
- Figure 2 Part 1/Fig 2c Cas9 Hela rGT335 atubulin/Cas9 GT335recomb atub 3-24-25 R3 M3.Project Maximum Z_XY1743453048_Z0_T0_C0.tif
- Figure 2 Part 1/Fig 2c Cas9 Hela rGT335 atubulin/Cas9 GT335recomb atub 3-24-25 R3 ET7.Project Maximum Z_XY1743455152_Z0_T0_C0.tif
- Figure 2 Part 1/Fig 2c Cas9 Hela rGT335 atubulin/Cas9 GT335recomb atub 3-24-25 R3 M8.Project Maximum Z_XY1743454259_Z0_T0_C0.tif
- Figure 2 Part 1/Fig 2c Cas9 Hela rGT335 atubulin/Cas9 GT335recomb atub 3-24-25 R1 PA4.Project Maximum Z_XY1743100910_Z0_T0_C1.tif
- Figure 2 Part 1/Fig 2c Cas9 Hela rGT335 atubulin/Cas9 GT335recomb atub 3-24-25 R1 M2.Project Maximum Z_XY1743102431_Z0_T0_C0.tif
- Figure 2 Part 1/Fig 2c Cas9 Hela rGT335 atubulin/Cas9 GT335recomb atub 3-24-25 R2 LT7LT8 PA6.Project Maximum Z_XY1743442038_Z0_T0_C0.tif
- Figure 2 Part 1/Fig 2c Cas9 Hela rGT335 atubulin/Cas9 GT335recomb atub 3-24-25 R2 PA8.Project Maximum Z_XY1743443441_Z0_T0_C2.tif
- Figure 2 Part 1/Fig 2c Cas9 Hela rGT335 atubulin/Cas9 GT335recomb atub 3-24-25 R1 A2.Project Maximum Z_XY1743438472_Z0_T0_C1.tif
- Figure 2 Part 1/Fig 2c Cas9 Hela rGT335 atubulin/Cas9 GT335recomb atub 3-24-25 R1 PA2.Project Maximum Z_XY1742835678_Z0_T0_C2.tif
- Figure 2 Part 1/Fig 2c Cas9 Hela rGT335 atubulin/Cas9 GT335recomb atub 3-24-25 R2 LT5.Project Maximum Z_XY1743440075_Z0_T0_C2.tif
- Figure 2 Part 1/Fig 2c Cas9 Hela rGT335 atubulin/Cas9 GT335recomb atub 3-24-25 R2 preET.Project Maximum Z_XY1743443891_Z0_T0_C1.tif
- Figure 2 Part 1/Fig 2c Cas9 Hela rGT335 atubulin/Cas9 GT335recomb atub 3-24-25 R2 LT9 PA7.Project Maximum Z_XY1743442940_Z0_T0_C2.tif
- Figure 2 Part 1/Fig 2c Cas9 Hela rGT335 atubulin/Cas9 GT335recomb atub 3-24-25 R2 A7.Project Maximum Z_XY1743447248_Z0_T0_C1.tif
- Figure 2 Part 1/Fig 2c Cas9 Hela rGT335 atubulin/Cas9 GT335recomb atub 3-24-25 R2 A5.Project Maximum Z_XY1743445616_Z0_T0_C2.tif
[truncated: 33 more entries]
