# Supplementary material for: TPGS1 regulates central spindle microtubule glutamylation and remodeling during telophase and abscission
Source: EMBO Rep. 2026 Mar 23;27(8):1944–63. doi: 10.1038/s44319-026-00742-3 (PMC13121839; doi:10.1038/s44319-026-00742-3)
Supplement: Supplementary file 5 — Source data Fig. 2 part 2 [file 44319_2026_742_MOESM5_ESM.zip]

Archive with 268 entries (266 files):
- Figure 2 Part 2/
- Figure 2 Part 2/.DS_Store
- __MACOSX/Figure 2 Part 2/._.DS_Store
- Figure 2 Part 2/Fig 2e WT Hela acetylated a tubulin atubulin/
- Figure 2 Part 2/Fig 2e WT Hela acetylated a tubulin atubulin/actub-atub 8-14-24 R3 PA6.Project Maximum Z_XY1724716567_Z0_T0_C0.tif
- Figure 2 Part 2/Fig 2e WT Hela acetylated a tubulin atubulin/actub-atub 8-14-24 R1 PA2.Project Maximum Z_XY1724362613_Z0_T0_C0.tif
- Figure 2 Part 2/Fig 2e WT Hela acetylated a tubulin atubulin/actub-atub 8-14-24 R3 M2M3 LT1.Project Maximum Z_XY1724701933_Z0_T0_C1.tif
- Figure 2 Part 2/Fig 2e WT Hela acetylated a tubulin atubulin/actub-atub 8-14-24 R3 LT2.Project Maximum Z_XY1724702329_Z0_T0_C2.tif
- Figure 2 Part 2/Fig 2e WT Hela acetylated a tubulin atubulin/actub-atub 8-14-24 R3 PA5.Project Maximum Z_XY1724704270_Z0_T0_C2.tif
- Figure 2 Part 2/Fig 2e WT Hela acetylated a tubulin atubulin/actub-atub 8-14-24 R1 PA6.Project Maximum Z_XY1724364026_Z0_T0_C1.tif
- Figure 2 Part 2/Fig 2e WT Hela acetylated a tubulin atubulin/actub-atub 8-14-24 R2 ET2 LT1.Project Maximum Z_XY1724689540_Z0_T0_C2.tif
- Figure 2 Part 2/Fig 2e WT Hela acetylated a tubulin atubulin/actub-atub 8-14-24 R3 PA7.Project Maximum Z_XY1724716637_Z0_T0_C2.tif
- Figure 2 Part 2/Fig 2e WT Hela acetylated a tubulin atubulin/actub-atub 8-14-24 R3 PA9.Project Maximum Z_XY1724717294_Z0_T0_C0.tif
- Figure 2 Part 2/Fig 2e WT Hela acetylated a tubulin atubulin/actub-atub 8-14-24 R3 ET7ET8 PA3.Project Maximum Z_XY1724703913_Z0_T0_C0.tif
- Figure 2 Part 2/Fig 2e WT Hela acetylated a tubulin atubulin/actub-atub 8-14-24 R2 ET3 LT2.Project Maximum Z_XY1724689652_Z0_T0_C2.tif
- Figure 2 Part 2/Fig 2e WT Hela acetylated a tubulin atubulin/actub-atub 8-14-24 R3 ET7ET8 PA3.Project Maximum Z_XY1724703913_Z0_T0_C1.tif
- Figure 2 Part 2/Fig 2e WT Hela acetylated a tubulin atubulin/actub-atub 8-14-24 R3 PA9.Project Maximum Z_XY1724717294_Z0_T0_C1.tif
- Figure 2 Part 2/Fig 2e WT Hela acetylated a tubulin atubulin/actub-atub 8-14-24 R1 PA6.Project Maximum Z_XY1724364026_Z0_T0_C0.tif
- Figure 2 Part 2/Fig 2e WT Hela acetylated a tubulin atubulin/actub-atub 8-14-24 R1 M1.Project Maximum Z_XY1724363237_Z0_T0_C2.tif
- Figure 2 Part 2/Fig 2e WT Hela acetylated a tubulin atubulin/actub-atub 8-14-24 R3 M2M3 LT1.Project Maximum Z_XY1724701933_Z0_T0_C0.tif
- Figure 2 Part 2/Fig 2e WT Hela acetylated a tubulin atubulin/actub-atub 8-14-24 R1 PA2.Project Maximum Z_XY1724362613_Z0_T0_C1.tif
- Figure 2 Part 2/Fig 2e WT Hela acetylated a tubulin atubulin/actub-atub 8-14-24 R3 PA6.Project Maximum Z_XY1724716567_Z0_T0_C1.tif
- Figure 2 Part 2/Fig 2e WT Hela acetylated a tubulin atubulin/actub-atub 8-14-24 R3 M2M3 LT1.Project Maximum Z_XY1724701933_Z0_T0_C2.tif
- Figure 2 Part 2/Fig 2e WT Hela acetylated a tubulin atubulin/actub-atub 8-14-24 R1 M1.Project Maximum Z_XY1724363237_Z0_T0_C0.tif
- Figure 2 Part 2/Fig 2e WT Hela acetylated a tubulin atubulin/actub-atub 8-14-24 R3 PA5.Project Maximum Z_XY1724704270_Z0_T0_C1.tif
- Figure 2 Part 2/Fig 2e WT Hela acetylated a tubulin atubulin/actub-atub 8-14-24 R3 LT2.Project Maximum Z_XY1724702329_Z0_T0_C1.tif
- Figure 2 Part 2/Fig 2e WT Hela acetylated a tubulin atubulin/actub-atub 8-14-24 R2 ET2 LT1.Project Maximum Z_XY1724689540_Z0_T0_C1.tif
- Figure 2 Part 2/Fig 2e WT Hela acetylated a tubulin atubulin/actub-atub 8-14-24 R1 PA6.Project Maximum Z_XY1724364026_Z0_T0_C2.tif
- Figure 2 Part 2/Fig 2e WT Hela acetylated a tubulin atubulin/actub-atub 8-14-24 R3 PA7.Project Maximum Z_XY1724716637_Z0_T0_C1.tif
- Figure 2 Part 2/Fig 2e WT Hela acetylated a tubulin atubulin/actub-atub 8-14-24 R2 ET3 LT2.Project Maximum Z_XY1724689652_Z0_T0_C0.tif
- Figure 2 Part 2/Fig 2e WT Hela acetylated a tubulin atubulin/actub-atub 8-14-24 R3 ET7ET8 PA3.Project Maximum Z_XY1724703913_Z0_T0_C2.tif
- Figure 2 Part 2/Fig 2e WT Hela acetylated a tubulin atubulin/actub-atub 8-14-24 R2 ET3 LT2.Project Maximum Z_XY1724689652_Z0_T0_C1.tif
- Figure 2 Part 2/Fig 2e WT Hela acetylated a tubulin atubulin/actub-atub 8-14-24 R3 PA9.Project Maximum Z_XY1724717294_Z0_T0_C2.tif
- Figure 2 Part 2/Fig 2e WT Hela acetylated a tubulin atubulin/actub-atub 8-14-24 R3 PA7.Project Maximum Z_XY1724716637_Z0_T0_C0.tif
- Figure 2 Part 2/Fig 2e WT Hela acetylated a tubulin atubulin/actub-atub 8-14-24 R2 ET2 LT1.Project Maximum Z_XY1724689540_Z0_T0_C0.tif
- Figure 2 Part 2/Fig 2e WT Hela acetylated a tubulin atubulin/actub-atub 8-14-24 R3 PA5.Project Maximum Z_XY1724704270_Z0_T0_C0.tif
- Figure 2 Part 2/Fig 2e WT Hela acetylated a tubulin atubulin/actub-atub 8-14-24 R3 LT2.Project Maximum Z_XY1724702329_Z0_T0_C0.tif
- Figure 2 Part 2/Fig 2e WT Hela acetylated a tubulin atubulin/actub-atub 8-14-24 R1 PA2.Project Maximum Z_XY1724362613_Z0_T0_C2.tif
- Figure 2 Part 2/Fig 2e WT Hela acetylated a tubulin atubulin/actub-atub 8-14-24 R1 M1.Project Maximum Z_XY1724363237_Z0_T0_C1.tif
- Figure 2 Part 2/Fig 2e WT Hela acetylated a tubulin atubulin/actub-atub 8-14-24 R3 PA6.Project Maximum Z_XY1724716567_Z0_T0_C2.tif
- Figure 2 Part 2/Fig 2e WT Hela acetylated a tubulin atubulin/actub-atub 8-14-24 R3 PA10.Project Maximum Z_XY1724717416_Z0_T0_C0.tif
- Figure 2 Part 2/Fig 2e WT Hela acetylated a tubulin atubulin/actub-atub 8-14-24 R2 M2.Project Maximum Z_XY1724690941_Z0_T0_C2.tif
- Figure 2 Part 2/Fig 2e WT Hela acetylated a tubulin atubulin/actub-atub 8-14-24 R2 M7.Project Maximum Z_XY1724694094_Z0_T0_C0.tif
- Figure 2 Part 2/Fig 2e WT Hela acetylated a tubulin atubulin/actub-atub 8-14-24 R1 PA8.Project Maximum Z_XY1724366086_Z0_T0_C1.tif
- Figure 2 Part 2/Fig 2e WT Hela acetylated a tubulin atubulin/actub-atub 8-14-24 R2 LT5.Project Maximum Z_XY1724690793_Z0_T0_C1.tif
- Figure 2 Part 2/Fig 2e WT Hela acetylated a tubulin atubulin/actub-atub 8-14-24 R1 ET3ET4.Project Maximum Z_XY1724363161_Z0_T0_C0.tif
- Figure 2 Part 2/Fig 2e WT Hela acetylated a tubulin atubulin/actub-atub 8-14-24 R2 LT9LT10.Project Maximum Z_XY1724694226_Z0_T0_C0.tif
- Figure 2 Part 2/Fig 2e WT Hela acetylated a tubulin atubulin/actub-atub 8-14-24 R1 ET3ET4.Project Maximum Z_XY1724363161_Z0_T0_C1.tif
- Figure 2 Part 2/Fig 2e WT Hela acetylated a tubulin atubulin/actub-atub 8-14-24 R2 LT9LT10.Project Maximum Z_XY1724694226_Z0_T0_C1.tif
- Figure 2 Part 2/Fig 2e WT Hela acetylated a tubulin atubulin/actub-atub 8-14-24 R2 LT5.Project Maximum Z_XY1724690793_Z0_T0_C0.tif
- Figure 2 Part 2/Fig 2e WT Hela acetylated a tubulin atubulin/actub-atub 8-14-24 R1 PA8.Project Maximum Z_XY1724366086_Z0_T0_C0.tif
- Figure 2 Part 2/Fig 2e WT Hela acetylated a tubulin atubulin/actub-atub 8-14-24 R2 M7.Project Maximum Z_XY1724694094_Z0_T0_C1.tif
- Figure 2 Part 2/Fig 2e WT Hela acetylated a tubulin atubulin/actub-atub 8-14-24 R1 LT1 PA3PA4.Project Maximum Z_XY1724362702_Z0_T0_C2.tif
- Figure 2 Part 2/Fig 2e WT Hela acetylated a tubulin atubulin/actub-atub 8-14-24 R2 LT6.Project Maximum Z_XY1724693513_Z0_T0_C2.tif
- Figure 2 Part 2/Fig 2e WT Hela acetylated a tubulin atubulin/actub-atub 8-14-24 R3 M5.Project Maximum Z_XY1724702253_Z0_T0_C2.tif
- Figure 2 Part 2/Fig 2e WT Hela acetylated a tubulin atubulin/actub-atub 8-14-24 R3 PA10.Project Maximum Z_XY1724717416_Z0_T0_C1.tif
- Figure 2 Part 2/Fig 2e WT Hela acetylated a tubulin atubulin/actub-atub 8-14-24 R3 M5.Project Maximum Z_XY1724702253_Z0_T0_C0.tif
- Figure 2 Part 2/Fig 2e WT Hela acetylated a tubulin atubulin/actub-atub 8-14-24 R2 LT6.Project Maximum Z_XY1724693513_Z0_T0_C0.tif
- Figure 2 Part 2/Fig 2e WT Hela acetylated a tubulin atubulin/actub-atub 8-14-24 R1 LT1 PA3PA4.Project Maximum Z_XY1724362702_Z0_T0_C0.tif
- Figure 2 Part 2/Fig 2e WT Hela acetylated a tubulin atubulin/actub-atub 8-14-24 R2 M2.Project Maximum Z_XY1724690941_Z0_T0_C1.tif
- Figure 2 Part 2/Fig 2e WT Hela acetylated a tubulin atubulin/actub-atub 8-14-24 R1 PA8.Project Maximum Z_XY1724366086_Z0_T0_C2.tif
- Figure 2 Part 2/Fig 2e WT Hela acetylated a tubulin atubulin/actub-atub 8-14-24 R2 LT5.Project Maximum Z_XY1724690793_Z0_T0_C2.tif
- Figure 2 Part 2/Fig 2e WT Hela acetylated a tubulin atubulin/actub-atub 8-14-24 R2 LT9LT10.Project Maximum Z_XY1724694226_Z0_T0_C2.tif
- Figure 2 Part 2/Fig 2e WT Hela acetylated a tubulin atubulin/actub-atub 8-14-24 R1 ET3ET4.Project Maximum Z_XY1724363161_Z0_T0_C2.tif
- Figure 2 Part 2/Fig 2e WT Hela acetylated a tubulin atubulin/actub-atub 8-14-24 R2 M7.Project Maximum Z_XY1724694094_Z0_T0_C2.tif
- Figure 2 Part 2/Fig 2e WT Hela acetylated a tubulin atubulin/actub-atub 8-14-24 R2 M2.Project Maximum Z_XY1724690941_Z0_T0_C0.tif
- Figure 2 Part 2/Fig 2e WT Hela acetylated a tubulin atubulin/actub-atub 8-14-24 R1 LT1 PA3PA4.Project Maximum Z_XY1724362702_Z0_T0_C1.tif
- Figure 2 Part 2/Fig 2e WT Hela acetylated a tubulin atubulin/actub-atub 8-14-24 R2 LT6.Project Maximum Z_XY1724693513_Z0_T0_C1.tif
- Figure 2 Part 2/Fig 2e WT Hela acetylated a tubulin atubulin/actub-atub 8-14-24 R3 M5.Project Maximum Z_XY1724702253_Z0_T0_C1.tif
- Figure 2 Part 2/Fig 2e WT Hela acetylated a tubulin atubulin/actub-atub 8-14-24 R3 PA10.Project Maximum Z_XY1724717416_Z0_T0_C2.tif
- Figure 2 Part 2/Fig 2e WT Hela acetylated a tubulin atubulin/actub-atub 8-14-24 R2 PA8.Project Maximum Z_XY1724695165_Z0_T0_C1.tif
- Figure 2 Part 2/Fig 2e WT Hela acetylated a tubulin atubulin/actub-atub 8-14-24 R1 LT2LT3.Project Maximum Z_XY1724362822_Z0_T0_C1.tif
- Figure 2 Part 2/Fig 2e WT Hela acetylated a tubulin atubulin/actub-atub 8-14-24 R2 M9.Project Maximum Z_XY1724694990_Z0_T0_C1.tif
- Figure 2 Part 2/Fig 2e WT Hela acetylated a tubulin atubulin/actub-atub 8-14-24 R1 M4.Project Maximum Z_XY1724364701_Z0_T0_C1.tif
- Figure 2 Part 2/Fig 2e WT Hela acetylated a tubulin atubulin/actub-atub 8-14-24 R3 LT5.Project Maximum Z_XY1724716758_Z0_T0_C0.tif
- Figure 2 Part 2/Fig 2e WT Hela acetylated a tubulin atubulin/actub-atub 8-14-24 R2 PA2PA3.Project Maximum Z_XY1724690051_Z0_T0_C2.tif
- Figure 2 Part 2/Fig 2e WT Hela acetylated a tubulin atubulin/actub-atub 8-14-24 R3 LT5.Project Maximum Z_XY1724716758_Z0_T0_C1.tif
- Figure 2 Part 2/Fig 2e WT Hela acetylated a tubulin atubulin/actub-atub 8-14-24 R1 M4.Project Maximum Z_XY1724364701_Z0_T0_C0.tif
- Figure 2 Part 2/Fig 2e WT Hela acetylated a tubulin atubulin/actub-atub 8-14-24 R2 M9.Project Maximum Z_XY1724694990_Z0_T0_C0.tif
- Figure 2 Part 2/Fig 2e WT Hela acetylated a tubulin atubulin/actub-atub 8-14-24 R2 PA8.Project Maximum Z_XY1724695165_Z0_T0_C0.tif
- Figure 2 Part 2/Fig 2e WT Hela acetylated a tubulin atubulin/actub-atub 8-14-24 R1 LT2LT3.Project Maximum Z_XY1724362822_Z0_T0_C0.tif
- Figure 2 Part 2/Fig 2e WT Hela acetylated a tubulin atubulin/actub-atub 8-14-24 R1 LT2LT3.Project Maximum Z_XY1724362822_Z0_T0_C2.tif
- Figure 2 Part 2/Fig 2e WT Hela acetylated a tubulin atubulin/actub-atub 8-14-24 R2 PA8.Project Maximum Z_XY1724695165_Z0_T0_C2.tif
- Figure 2 Part 2/Fig 2e WT Hela acetylated a tubulin atubulin/actub-atub 8-14-24 R2 M9.Project Maximum Z_XY1724694990_Z0_T0_C2.tif
- Figure 2 Part 2/Fig 2e WT Hela acetylated a tubulin atubulin/actub-atub 8-14-24 R1 M4.Project Maximum Z_XY1724364701_Z0_T0_C2.tif
- Figure 2 Part 2/Fig 2e WT Hela acetylated a tubulin atubulin/actub-atub 8-14-24 R2 PA2PA3.Project Maximum Z_XY1724690051_Z0_T0_C1.tif
- Figure 2 Part 2/Fig 2e WT Hela acetylated a tubulin atubulin/actub-atub 8-14-24 R2 PA2PA3.Project Maximum Z_XY1724690051_Z0_T0_C0.tif
- Figure 2 Part 2/Fig 2e WT Hela acetylated a tubulin atubulin/actub-atub 8-14-24 R3 LT5.Project Maximum Z_XY1724716758_Z0_T0_C2.tif
- Figure 2 Part 2/Fig 2e WT Hela acetylated a tubulin atubulin/actub-atub 8-14-24 R1 LT6PA7.Project Maximum Z_XY1724364381_Z0_T0_C2.tif
- Figure 2 Part 2/Fig 2e WT Hela acetylated a tubulin atubulin/actub-atub 8-14-24 R3 M1 ET1.Project Maximum Z_XY1724701790_Z0_T0_C0.tif
- Figure 2 Part 2/Fig 2e WT Hela acetylated a tubulin atubulin/actub-atub 8-14-24 R2 ET5 LT4.Project Maximum Z_XY1724690247_Z0_T0_C0.tif
- Figure 2 Part 2/Fig 2e WT Hela acetylated a tubulin atubulin/actub-atub 8-14-24 R1 ET5ET6.Project Maximum Z_XY1724363821_Z0_T0_C0.tif
- Figure 2 Part 2/Fig 2e WT Hela acetylated a tubulin atubulin/actub-atub 8-14-24 R3 ET4ET5.Project Maximum Z_XY1724703355_Z0_T0_C1.tif
- Figure 2 Part 2/Fig 2e WT Hela acetylated a tubulin atubulin/actub-atub 8-14-24 R3 M9.Project Maximum Z_XY1724703770_Z0_T0_C0.tif
- Figure 2 Part 2/Fig 2e WT Hela acetylated a tubulin atubulin/actub-atub 8-14-24 R1 LT4PA5.Project Maximum Z_XY1724363364_Z0_T0_C0.tif
- Figure 2 Part 2/Fig 2e WT Hela acetylated a tubulin atubulin/actub-atub 8-14-24 R1 LT7.Project Maximum Z_XY1724364950_Z0_T0_C0.tif
- Figure 2 Part 2/Fig 2e WT Hela acetylated a tubulin atubulin/actub-atub 8-14-24 R1 LT7.Project Maximum Z_XY1724364950_Z0_T0_C1.tif
- Figure 2 Part 2/Fig 2e WT Hela acetylated a tubulin atubulin/actub-atub 8-14-24 R1 LT4PA5.Project Maximum Z_XY1724363364_Z0_T0_C1.tif
- Figure 2 Part 2/Fig 2e WT Hela acetylated a tubulin atubulin/actub-atub 8-14-24 R3 M9.Project Maximum Z_XY1724703770_Z0_T0_C1.tif
- Figure 2 Part 2/Fig 2e WT Hela acetylated a tubulin atubulin/actub-atub 8-14-24 R2 PA9.Project Maximum Z_XY1724695303_Z0_T0_C2.tif
- Figure 2 Part 2/Fig 2e WT Hela acetylated a tubulin atubulin/actub-atub 8-14-24 R3 ET4ET5.Project Maximum Z_XY1724703355_Z0_T0_C0.tif
- Figure 2 Part 2/Fig 2e WT Hela acetylated a tubulin atubulin/actub-atub 8-14-24 R1 ET5ET6.Project Maximum Z_XY1724363821_Z0_T0_C1.tif
- Figure 2 Part 2/Fig 2e WT Hela acetylated a tubulin atubulin/actub-atub 8-14-24 R2 ET5 LT4.Project Maximum Z_XY1724690247_Z0_T0_C1.tif
- Figure 2 Part 2/Fig 2e WT Hela acetylated a tubulin atubulin/actub-atub 8-14-24 R3 ET9ET10.Project Maximum Z_XY1724704359_Z0_T0_C2.tif
- Figure 2 Part 2/Fig 2e WT Hela acetylated a tubulin atubulin/actub-atub 8-14-24 R3 M1 ET1.Project Maximum Z_XY1724701790_Z0_T0_C1.tif
- Figure 2 Part 2/Fig 2e WT Hela acetylated a tubulin atubulin/actub-atub 8-14-24 R2 M1.Project Maximum Z_XY1724690706_Z0_T0_C2.tif
- Figure 2 Part 2/Fig 2e WT Hela acetylated a tubulin atubulin/actub-atub 8-14-24 R2 M1.Project Maximum Z_XY1724690706_Z0_T0_C0.tif
- Figure 2 Part 2/Fig 2e WT Hela acetylated a tubulin atubulin/actub-atub 8-14-24 R1 LT6PA7.Project Maximum Z_XY1724364381_Z0_T0_C1.tif
- Figure 2 Part 2/Fig 2e WT Hela acetylated a tubulin atubulin/actub-atub 8-14-24 R3 ET9ET10.Project Maximum Z_XY1724704359_Z0_T0_C0.tif
- Figure 2 Part 2/Fig 2e WT Hela acetylated a tubulin atubulin/actub-atub 8-14-24 R2 PA9.Project Maximum Z_XY1724695303_Z0_T0_C0.tif
- Figure 2 Part 2/Fig 2e WT Hela acetylated a tubulin atubulin/actub-atub 8-14-24 R3 ET4ET5.Project Maximum Z_XY1724703355_Z0_T0_C2.tif
- Figure 2 Part 2/Fig 2e WT Hela acetylated a tubulin atubulin/actub-atub 8-14-24 R1 LT7.Project Maximum Z_XY1724364950_Z0_T0_C2.tif
- Figure 2 Part 2/Fig 2e WT Hela acetylated a tubulin atubulin/actub-atub 8-14-24 R3 M9.Project Maximum Z_XY1724703770_Z0_T0_C2.tif
- Figure 2 Part 2/Fig 2e WT Hela acetylated a tubulin atubulin/actub-atub 8-14-24 R1 LT4PA5.Project Maximum Z_XY1724363364_Z0_T0_C2.tif
- Figure 2 Part 2/Fig 2e WT Hela acetylated a tubulin atubulin/actub-atub 8-14-24 R2 PA9.Project Maximum Z_XY1724695303_Z0_T0_C1.tif
- Figure 2 Part 2/Fig 2e WT Hela acetylated a tubulin atubulin/actub-atub 8-14-24 R1 ET5ET6.Project Maximum Z_XY1724363821_Z0_T0_C2.tif
- Figure 2 Part 2/Fig 2e WT Hela acetylated a tubulin atubulin/actub-atub 8-14-24 R3 ET9ET10.Project Maximum Z_XY1724704359_Z0_T0_C1.tif
- Figure 2 Part 2/Fig 2e WT Hela acetylated a tubulin atubulin/actub-atub 8-14-24 R2 ET5 LT4.Project Maximum Z_XY1724690247_Z0_T0_C2.tif
- Figure 2 Part 2/Fig 2e WT Hela acetylated a tubulin atubulin/actub-atub 8-14-24 R3 M1 ET1.Project Maximum Z_XY1724701790_Z0_T0_C2.tif
- Figure 2 Part 2/Fig 2e WT Hela acetylated a tubulin atubulin/actub-atub 8-14-24 R1 LT6PA7.Project Maximum Z_XY1724364381_Z0_T0_C0.tif
- Figure 2 Part 2/Fig 2e WT Hela acetylated a tubulin atubulin/actub-atub 8-14-24 R2 M1.Project Maximum Z_XY1724690706_Z0_T0_C1.tif
- Figure 2 Part 2/Fig 2e WT Hela acetylated a tubulin atubulin/actub-atub 8-14-24 R1 M10.Project Maximum Z_XY1724367185_Z0_T0_C0.tif
- Figure 2 Part 2/Fig 2e WT Hela acetylated a tubulin atubulin/actub-atub 8-14-24 R1 ET9 LT8.Project Maximum Z_XY1724365615_Z0_T0_C2.tif
- Figure 2 Part 2/Fig 2e WT Hela acetylated a tubulin atubulin/actub-atub 8-14-24 R2 PA6 LT11LT12.Project Maximum Z_XY1724694664_Z0_T0_C2.tif
- Figure 2 Part 2/Fig 2e WT Hela acetylated a tubulin atubulin/actub-atub 8-14-24 R3 M7.Project Maximum Z_XY1724703577_Z0_T0_C0.tif
- Figure 2 Part 2/Fig 2e WT Hela acetylated a tubulin atubulin/actub-atub 8-14-24 R1 M2.Project Maximum Z_XY1724363694_Z0_T0_C2.tif
- Figure 2 Part 2/Fig 2e WT Hela acetylated a tubulin atubulin/actub-atub 8-14-24 R1 M8.Project Maximum Z_XY1724366252_Z0_T0_C1.tif
- Figure 2 Part 2/Fig 2e WT Hela acetylated a tubulin atubulin/actub-atub 8-14-24 R2 M5.Project Maximum Z_XY1724693767_Z0_T0_C1.tif
- Figure 2 Part 2/Fig 2e WT Hela acetylated a tubulin atubulin/actub-atub 8-14-24 R1 M3.Project Maximum Z_XY1724364163_Z0_T0_C2.tif
- Figure 2 Part 2/Fig 2e WT Hela acetylated a tubulin atubulin/actub-atub 8-14-24 R2 M10.Project Maximum Z_XY1724695478_Z0_T0_C0.tif
- Figure 2 Part 2/Fig 2e WT Hela acetylated a tubulin atubulin/actub-atub 8-14-24 R1 ET10ET11.Project Maximum Z_XY1724366427_Z0_T0_C1.tif
- Figure 2 Part 2/Fig 2e WT Hela acetylated a tubulin atubulin/actub-atub 8-14-24 R2 ET9 M8.Project Maximum Z_XY1724694377_Z0_T0_C2.tif
- Figure 2 Part 2/Fig 2e WT Hela acetylated a tubulin atubulin/actub-atub 8-14-24 R1 ET10ET11.Project Maximum Z_XY1724366427_Z0_T0_C0.tif
- Figure 2 Part 2/Fig 2e WT Hela acetylated a tubulin atubulin/actub-atub 8-14-24 R2 M10.Project Maximum Z_XY1724695478_Z0_T0_C1.tif
- Figure 2 Part 2/Fig 2e WT Hela acetylated a tubulin atubulin/actub-atub 8-14-24 R2 M5.Project Maximum Z_XY1724693767_Z0_T0_C0.tif
- Figure 2 Part 2/Fig 2e WT Hela acetylated a tubulin atubulin/actub-atub 8-14-24 R1 M8.Project Maximum Z_XY1724366252_Z0_T0_C0.tif
- Figure 2 Part 2/Fig 2e WT Hela acetylated a tubulin atubulin/actub-atub 8-14-24 R3 M7.Project Maximum Z_XY1724703577_Z0_T0_C1.tif
- Figure 2 Part 2/Fig 2e WT Hela acetylated a tubulin atubulin/actub-atub 8-14-24 R1 M10.Project Maximum Z_XY1724367185_Z0_T0_C1.tif
- Figure 2 Part 2/Fig 2e WT Hela acetylated a tubulin atubulin/actub-atub 8-14-24 R1 ET9 LT8.Project Maximum Z_XY1724365615_Z0_T0_C1.tif
- Figure 2 Part 2/Fig 2e WT Hela acetylated a tubulin atubulin/actub-atub 8-14-24 R1 M2.Project Maximum Z_XY1724363694_Z0_T0_C1.tif
- Figure 2 Part 2/Fig 2e WT Hela acetylated a tubulin atubulin/actub-atub 8-14-24 R2 PA6 LT11LT12.Project Maximum Z_XY1724694664_Z0_T0_C1.tif
- Figure 2 Part 2/Fig 2e WT Hela acetylated a tubulin atubulin/actub-atub 8-14-24 R1 M8.Project Maximum Z_XY1724366252_Z0_T0_C2.tif
- Figure 2 Part 2/Fig 2e WT Hela acetylated a tubulin atubulin/actub-atub 8-14-24 R1 M3.Project Maximum Z_XY1724364163_Z0_T0_C1.tif
- Figure 2 Part 2/Fig 2e WT Hela acetylated a tubulin atubulin/actub-atub 8-14-24 R2 M5.Project Maximum Z_XY1724693767_Z0_T0_C2.tif
- Figure 2 Part 2/Fig 2e WT Hela acetylated a tubulin atubulin/actub-atub 8-14-24 R1 ET10ET11.Project Maximum Z_XY1724366427_Z0_T0_C2.tif
- Figure 2 Part 2/Fig 2e WT Hela acetylated a tubulin atubulin/actub-atub 8-14-24 R2 ET9 M8.Project Maximum Z_XY1724694377_Z0_T0_C0.tif
- Figure 2 Part 2/Fig 2e WT Hela acetylated a tubulin atubulin/actub-atub 8-14-24 R2 ET9 M8.Project Maximum Z_XY1724694377_Z0_T0_C1.tif
- Figure 2 Part 2/Fig 2e WT Hela acetylated a tubulin atubulin/actub-atub 8-14-24 R2 M10.Project Maximum Z_XY1724695478_Z0_T0_C2.tif
- Figure 2 Part 2/Fig 2e WT Hela acetylated a tubulin atubulin/actub-atub 8-14-24 R1 M3.Project Maximum Z_XY1724364163_Z0_T0_C0.tif
- Figure 2 Part 2/Fig 2e WT Hela acetylated a tubulin atubulin/actub-atub 8-14-24 R2 PA6 LT11LT12.Project Maximum Z_XY1724694664_Z0_T0_C0.tif
- Figure 2 Part 2/Fig 2e WT Hela acetylated a tubulin atubulin/actub-atub 8-14-24 R1 M2.Project Maximum Z_XY1724363694_Z0_T0_C0.tif
- Figure 2 Part 2/Fig 2e WT Hela acetylated a tubulin atubulin/actub-atub 8-14-24 R3 M7.Project Maximum Z_XY1724703577_Z0_T0_C2.tif
- Figure 2 Part 2/Fig 2e WT Hela acetylated a tubulin atubulin/actub-atub 8-14-24 R1 M10.Project Maximum Z_XY1724367185_Z0_T0_C2.tif
- Figure 2 Part 2/Fig 2e WT Hela acetylated a tubulin atubulin/actub-atub 8-14-24 R1 ET9 LT8.Project Maximum Z_XY1724365615_Z0_T0_C0.tif
- Figure 2 Part 2/Fig 2e WT Hela acetylated a tubulin atubulin/actub-atub 8-14-24 R3 PA1.Project Maximum Z_XY1724703264_Z0_T0_C1.tif
- Figure 2 Part 2/Fig 2e WT Hela acetylated a tubulin atubulin/actub-atub 8-14-24 R3 LT10.Project Maximum Z_XY1724717708_Z0_T0_C1.tif
- Figure 2 Part 2/Fig 2e WT Hela acetylated a tubulin atubulin/actub-atub 8-14-24 R1 LT9LT10LT11.Project Maximum Z_XY1724365990_Z0_T0_C1.tif
- Figure 2 Part 2/Fig 2e WT Hela acetylated a tubulin atubulin/actub-atub 8-14-24 R2 M6.Project Maximum Z_XY1724693909_Z0_T0_C1.tif
- Figure 2 Part 2/Fig 2e WT Hela acetylated a tubulin atubulin/actub-atub 8-14-24 R1 M9.Project Maximum Z_XY1724366967_Z0_T0_C1.tif
- Figure 2 Part 2/Fig 2e WT Hela acetylated a tubulin atubulin/actub-atub 8-14-24 R2 M4.Project Maximum Z_XY1724693629_Z0_T0_C2.tif
- Figure 2 Part 2/Fig 2e WT Hela acetylated a tubulin atubulin/actub-atub 8-14-24 R3 PA4.Project Maximum Z_XY1724704169_Z0_T0_C2.tif
- Figure 2 Part 2/Fig 2e WT Hela acetylated a tubulin atubulin/actub-atub 8-14-24 R1 M9.Project Maximum Z_XY1724366967_Z0_T0_C0.tif
- Figure 2 Part 2/Fig 2e WT Hela acetylated a tubulin atubulin/actub-atub 8-14-24 R2 M6.Project Maximum Z_XY1724693909_Z0_T0_C0.tif
- Figure 2 Part 2/Fig 2e WT Hela acetylated a tubulin atubulin/actub-atub 8-14-24 R1 LT9LT10LT11.Project Maximum Z_XY1724365990_Z0_T0_C0.tif
- Figure 2 Part 2/Fig 2e WT Hela acetylated a tubulin atubulin/actub-atub 8-14-24 R3 LT10.Project Maximum Z_XY1724717708_Z0_T0_C0.tif
- Figure 2 Part 2/Fig 2e WT Hela acetylated a tubulin atubulin/actub-atub 8-14-24 R3 PA1.Project Maximum Z_XY1724703264_Z0_T0_C0.tif
- Figure 2 Part 2/Fig 2e WT Hela acetylated a tubulin atubulin/actub-atub 8-14-24 R3 PA1.Project Maximum Z_XY1724703264_Z0_T0_C2.tif
- Figure 2 Part 2/Fig 2e WT Hela acetylated a tubulin atubulin/actub-atub 8-14-24 R3 LT10.Project Maximum Z_XY1724717708_Z0_T0_C2.tif
- Figure 2 Part 2/Fig 2e WT Hela acetylated a tubulin atubulin/actub-atub 8-14-24 R1 LT9LT10LT11.Project Maximum Z_XY1724365990_Z0_T0_C2.tif
- Figure 2 Part 2/Fig 2e WT Hela acetylated a tubulin atubulin/actub-atub 8-14-24 R2 M6.Project Maximum Z_XY1724693909_Z0_T0_C2.tif
- Figure 2 Part 2/Fig 2e WT Hela acetylated a tubulin atubulin/actub-atub 8-14-24 R1 M9.Project Maximum Z_XY1724366967_Z0_T0_C2.tif
- Figure 2 Part 2/Fig 2e WT Hela acetylated a tubulin atubulin/actub-atub 8-14-24 R3 PA4.Project Maximum Z_XY1724704169_Z0_T0_C1.tif
- Figure 2 Part 2/Fig 2e WT Hela acetylated a tubulin atubulin/actub-atub 8-14-24 R2 M4.Project Maximum Z_XY1724693629_Z0_T0_C1.tif
- Figure 2 Part 2/Fig 2e WT Hela acetylated a tubulin atubulin/actub-atub 8-14-24 R3 PA4.Project Maximum Z_XY1724704169_Z0_T0_C0.tif
- Figure 2 Part 2/Fig 2e WT Hela acetylated a tubulin atubulin/actub-atub 8-14-24 R2 M4.Project Maximum Z_XY1724693629_Z0_T0_C0.tif
- Figure 2 Part 2/Fig 2e WT Hela acetylated a tubulin atubulin/actub-atub 8-14-24 R3 LT3LT4.Project Maximum Z_XY1724703126_Z0_T0_C0.tif
- Figure 2 Part 2/Fig 2e WT Hela acetylated a tubulin atubulin/actub-atub 8-14-24 R3 M8.Project Maximum Z_XY1724703664_Z0_T0_C1.tif
- Figure 2 Part 2/Fig 2e WT Hela acetylated a tubulin atubulin/actub-atub 8-14-24 R2 PA7.Project Maximum Z_XY1724694856_Z0_T0_C0.tif
- Figure 2 Part 2/Fig 2e WT Hela acetylated a tubulin atubulin/actub-atub 8-14-24 R1 ET2.Project Maximum Z_XY1724363021_Z0_T0_C2.tif
- Figure 2 Part 2/Fig 2e WT Hela acetylated a tubulin atubulin/actub-atub 8-14-24 R2 ET6 PA4.Project Maximum Z_XY1724690530_Z0_T0_C0.tif
- Figure 2 Part 2/Fig 2e WT Hela acetylated a tubulin atubulin/actub-atub 8-14-24 R2 LT7LT8.Project Maximum Z_XY1724693990_Z0_T0_C2.tif
- Figure 2 Part 2/Fig 2e WT Hela acetylated a tubulin atubulin/actub-atub 8-14-24 R2 ET4.Project Maximum Z_XY1724690168_Z0_T0_C0.tif
- Figure 2 Part 2/Fig 2e WT Hela acetylated a tubulin atubulin/actub-atub 8-14-24 R3 ET6 PA2.Project Maximum Z_XY1724703496_Z0_T0_C0.tif
- Figure 2 Part 2/Fig 2e WT Hela acetylated a tubulin atubulin/actub-atub 8-14-24 R2 M3.Project Maximum Z_XY1724693151_Z0_T0_C0.tif
- Figure 2 Part 2/Fig 2e WT Hela acetylated a tubulin atubulin/actub-atub 8-14-24 R1 ET1.Project Maximum Z_XY1724362932_Z0_T0_C1.tif
- Figure 2 Part 2/Fig 2e WT Hela acetylated a tubulin atubulin/actub-atub 8-14-24 R3 LT6LT7.Project Maximum Z_XY1724716888_Z0_T0_C0.tif
- Figure 2 Part 2/Fig 2e WT Hela acetylated a tubulin atubulin/actub-atub 8-14-24 R3 PA8.Project Maximum Z_XY1724717079_Z0_T0_C1.tif
- Figure 2 Part 2/Fig 2e WT Hela acetylated a tubulin atubulin/actub-atub 8-14-24 R2 ET10 PA10.Project Maximum Z_XY1724695557_Z0_T0_C1.tif
- Figure 2 Part 2/Fig 2e WT Hela acetylated a tubulin atubulin/actub-atub 8-14-24 R2 ET10 PA10.Project Maximum Z_XY1724695557_Z0_T0_C0.tif
- Figure 2 Part 2/Fig 2e WT Hela acetylated a tubulin atubulin/actub-atub 8-14-24 R3 M10.Project Maximum Z_XY1724703982_Z0_T0_C2.tif
- Figure 2 Part 2/Fig 2e WT Hela acetylated a tubulin atubulin/actub-atub 8-14-24 R3 LT8LT9.Project Maximum Z_XY1724717570_Z0_T0_C2.tif
- Figure 2 Part 2/Fig 2e WT Hela acetylated a tubulin atubulin/actub-atub 8-14-24 R3 PA8.Project Maximum Z_XY1724717079_Z0_T0_C0.tif
- Figure 2 Part 2/Fig 2e WT Hela acetylated a tubulin atubulin/actub-atub 8-14-24 R1 M7.Project Maximum Z_XY1724365267_Z0_T0_C2.tif
- Figure 2 Part 2/Fig 2e WT Hela acetylated a tubulin atubulin/actub-atub 8-14-24 R3 LT6LT7.Project Maximum Z_XY1724716888_Z0_T0_C1.tif
- Figure 2 Part 2/Fig 2e WT Hela acetylated a tubulin atubulin/actub-atub 8-14-24 R1 ET1.Project Maximum Z_XY1724362932_Z0_T0_C0.tif
- Figure 2 Part 2/Fig 2e WT Hela acetylated a tubulin atubulin/actub-atub 8-14-24 R2 M3.Project Maximum Z_XY1724693151_Z0_T0_C1.tif
- Figure 2 Part 2/Fig 2e WT Hela acetylated a tubulin atubulin/actub-atub 8-14-24 R3 ET6 PA2.Project Maximum Z_XY1724703496_Z0_T0_C1.tif
- Figure 2 Part 2/Fig 2e WT Hela acetylated a tubulin atubulin/actub-atub 8-14-24 R2 ET4.Project Maximum Z_XY1724690168_Z0_T0_C1.tif
- Figure 2 Part 2/Fig 2e WT Hela acetylated a tubulin atubulin/actub-atub 8-14-24 R2 ET6 PA4.Project Maximum Z_XY1724690530_Z0_T0_C1.tif
- Figure 2 Part 2/Fig 2e WT Hela acetylated a tubulin atubulin/actub-atub 8-14-24 R2 PA7.Project Maximum Z_XY1724694856_Z0_T0_C1.tif
- Figure 2 Part 2/Fig 2e WT Hela acetylated a tubulin atubulin/actub-atub 8-14-24 R3 M8.Project Maximum Z_XY1724703664_Z0_T0_C0.tif
- Figure 2 Part 2/Fig 2e WT Hela acetylated a tubulin atubulin/actub-atub 8-14-24 R3 LT3LT4.Project Maximum Z_XY1724703126_Z0_T0_C1.tif
- Figure 2 Part 2/Fig 2e WT Hela acetylated a tubulin atubulin/actub-atub 8-14-24 R2 LT3 PA1.Project Maximum Z_XY1724689811_Z0_T0_C2.tif
- Figure 2 Part 2/Fig 2e WT Hela acetylated a tubulin atubulin/actub-atub 8-14-24 R2 LT3 PA1.Project Maximum Z_XY1724689811_Z0_T0_C0.tif
- Figure 2 Part 2/Fig 2e WT Hela acetylated a tubulin atubulin/actub-atub 8-14-24 R3 M8.Project Maximum Z_XY1724703664_Z0_T0_C2.tif
- Figure 2 Part 2/Fig 2e WT Hela acetylated a tubulin atubulin/actub-atub 8-14-24 R1 ET2.Project Maximum Z_XY1724363021_Z0_T0_C1.tif
- Figure 2 Part 2/Fig 2e WT Hela acetylated a tubulin atubulin/actub-atub 8-14-24 R2 LT7LT8.Project Maximum Z_XY1724693990_Z0_T0_C1.tif
- Figure 2 Part 2/Fig 2e WT Hela acetylated a tubulin atubulin/actub-atub 8-14-24 R1 ET1.Project Maximum Z_XY1724362932_Z0_T0_C2.tif
- Figure 2 Part 2/Fig 2e WT Hela acetylated a tubulin atubulin/actub-atub 8-14-24 R1 M7.Project Maximum Z_XY1724365267_Z0_T0_C0.tif
- Figure 2 Part 2/Fig 2e WT Hela acetylated a tubulin atubulin/actub-atub 8-14-24 R3 PA8.Project Maximum Z_XY1724717079_Z0_T0_C2.tif
- Figure 2 Part 2/Fig 2e WT Hela acetylated a tubulin atubulin/actub-atub 8-14-24 R3 LT8LT9.Project Maximum Z_XY1724717570_Z0_T0_C0.tif
- Figure 2 Part 2/Fig 2e WT Hela acetylated a tubulin atubulin/actub-atub 8-14-24 R3 M10.Project Maximum Z_XY1724703982_Z0_T0_C0.tif
- Figure 2 Part 2/Fig 2e WT Hela acetylated a tubulin atubulin/actub-atub 8-14-24 R2 ET10 PA10.Project Maximum Z_XY1724695557_Z0_T0_C2.tif
- Figure 2 Part 2/Fig 2e WT Hela acetylated a tubulin atubulin/actub-atub 8-14-24 R3 M10.Project Maximum Z_XY1724703982_Z0_T0_C1.tif
- Figure 2 Part 2/Fig 2e WT Hela acetylated a tubulin atubulin/actub-atub 8-14-24 R1 M7.Project Maximum Z_XY1724365267_Z0_T0_C1.tif
- Figure 2 Part 2/Fig 2e WT Hela acetylated a tubulin atubulin/actub-atub 8-14-24 R3 LT8LT9.Project Maximum Z_XY1724717570_Z0_T0_C1.tif
- Figure 2 Part 2/Fig 2e WT Hela acetylated a tubulin atubulin/actub-atub 8-14-24 R3 LT6LT7.Project Maximum Z_XY1724716888_Z0_T0_C2.tif
- Figure 2 Part 2/Fig 2e WT Hela acetylated a tubulin atubulin/actub-atub 8-14-24 R2 M3.Project Maximum Z_XY1724693151_Z0_T0_C2.tif
- Figure 2 Part 2/Fig 2e WT Hela acetylated a tubulin atubulin/actub-atub 8-14-24 R3 ET6 PA2.Project Maximum Z_XY1724703496_Z0_T0_C2.tif
- Figure 2 Part 2/Fig 2e WT Hela acetylated a tubulin atubulin/actub-atub 8-14-24 R2 ET4.Project Maximum Z_XY1724690168_Z0_T0_C2.tif
- Figure 2 Part 2/Fig 2e WT Hela acetylated a tubulin atubulin/actub-atub 8-14-24 R2 LT7LT8.Project Maximum Z_XY1724693990_Z0_T0_C0.tif
- Figure 2 Part 2/Fig 2e WT Hela acetylated a tubulin atubulin/actub-atub 8-14-24 R2 ET6 PA4.Project Maximum Z_XY1724690530_Z0_T0_C2.tif
- Figure 2 Part 2/Fig 2e WT Hela acetylated a tubulin atubulin/actub-atub 8-14-24 R1 ET2.Project Maximum Z_XY1724363021_Z0_T0_C0.tif
- Figure 2 Part 2/Fig 2e WT Hela acetylated a tubulin atubulin/actub-atub 8-14-24 R2 PA7.Project Maximum Z_XY1724694856_Z0_T0_C2.tif
- Figure 2 Part 2/Fig 2e WT Hela acetylated a tubulin atubulin/actub-atub 8-14-24 R3 LT3LT4.Project Maximum Z_XY1724703126_Z0_T0_C2.tif
- Figure 2 Part 2/Fig 2e WT Hela acetylated a tubulin atubulin/actub-atub 8-14-24 R2 LT3 PA1.Project Maximum Z_XY1724689811_Z0_T0_C1.tif
- Figure 2 Part 2/Fig 2e WT Hela acetylated a tubulin atubulin/actub-atub 8-14-24 R2 ET7ET8.Project Maximum Z_XY1724693226_Z0_T0_C2.tif
- Figure 2 Part 2/Fig 2e WT Hela acetylated a tubulin atubulin/actub-atub 8-14-24 R2 ET1.Project Maximum Z_XY1724689424_Z0_T0_C1.tif
- Figure 2 Part 2/Fig 2e WT Hela acetylated a tubulin atubulin/actub-atub 8-14-24 R1 M6.Project Maximum Z_XY1724365171_Z0_T0_C1.tif
- Figure 2 Part 2/Fig 2e WT Hela acetylated a tubulin atubulin/actub-atub 8-14-24 R1 PA10.Project Maximum Z_XY1724366833_Z0_T0_C0.tif
- Figure 2 Part 2/Fig 2e WT Hela acetylated a tubulin atubulin/actub-atub 8-14-24 R2 PA5.Project Maximum Z_XY1724694559_Z0_T0_C0.tif
- Figure 2 Part 2/Fig 2e WT Hela acetylated a tubulin atubulin/actub-atub 8-14-24 R1 LT1.Project Maximum Z_XY1724357206_Z0_T0_C1.tif
- Figure 2 Part 2/Fig 2e WT Hela acetylated a tubulin atubulin/actub-atub 8-14-24 R1 PA9.Project Maximum Z_XY1724366675_Z0_T0_C0.tif
- Figure 2 Part 2/Fig 2e WT Hela acetylated a tubulin atubulin/actub-atub 8-14-24 R3 M6.Project Maximum Z_XY1724702935_Z0_T0_C1.tif
- Figure 2 Part 2/Fig 2e WT Hela acetylated a tubulin atubulin/actub-atub 8-14-24 R1 PA1.Project Maximum Z_XY1724357298_Z0_T0_C1.tif
- Figure 2 Part 2/Fig 2e WT Hela acetylated a tubulin atubulin/actub-atub 8-14-24 R1 ET7.Project Maximum Z_XY1724364294_Z0_T0_C2.tif
- Figure 2 Part 2/Fig 2e WT Hela acetylated a tubulin atubulin/actub-atub 8-14-24 R3 ET3.Project Maximum Z_XY1724702173_Z0_T0_C2.tif
- Figure 2 Part 2/Fig 2e WT Hela acetylated a tubulin atubulin/actub-atub 8-14-24 R1 LT5.Project Maximum Z_XY1724363503_Z0_T0_C2.tif
- Figure 2 Part 2/Fig 2e WT Hela acetylated a tubulin atubulin/actub-atub 8-14-24 R1 PA1.Project Maximum Z_XY1724357298_Z0_T0_C0.tif
- Figure 2 Part 2/Fig 2e WT Hela acetylated a tubulin atubulin/actub-atub 8-14-24 R3 M6.Project Maximum Z_XY1724702935_Z0_T0_C0.tif
- Figure 2 Part 2/Fig 2e WT Hela acetylated a tubulin atubulin/actub-atub 8-14-24 R3 M4 ET2.Project Maximum Z_XY1724702046_Z0_T0_C2.tif
- Figure 2 Part 2/Fig 2e WT Hela acetylated a tubulin atubulin/actub-atub 8-14-24 R1 PA9.Project Maximum Z_XY1724366675_Z0_T0_C1.tif
- Figure 2 Part 2/Fig 2e WT Hela acetylated a tubulin atubulin/actub-atub 8-14-24 R1 LT1.Project Maximum Z_XY1724357206_Z0_T0_C0.tif
- Figure 2 Part 2/Fig 2e WT Hela acetylated a tubulin atubulin/actub-atub 8-14-24 R2 PA5.Project Maximum Z_XY1724694559_Z0_T0_C1.tif
- Figure 2 Part 2/Fig 2e WT Hela acetylated a tubulin atubulin/actub-atub 8-14-24 R1 PA10.Project Maximum Z_XY1724366833_Z0_T0_C1.tif
- Figure 2 Part 2/Fig 2e WT Hela acetylated a tubulin atubulin/actub-atub 8-14-24 R1 M6.Project Maximum Z_XY1724365171_Z0_T0_C0.tif
- Figure 2 Part 2/Fig 2e WT Hela acetylated a tubulin atubulin/actub-atub 8-14-24 R1 ET8 M5.Project Maximum Z_XY1724364871_Z0_T0_C2.tif
- Figure 2 Part 2/Fig 2e WT Hela acetylated a tubulin atubulin/actub-atub 8-14-24 R2 ET1.Project Maximum Z_XY1724689424_Z0_T0_C0.tif
- Figure 2 Part 2/Fig 2e WT Hela acetylated a tubulin atubulin/actub-atub 8-14-24 R2 ET7ET8.Project Maximum Z_XY1724693226_Z0_T0_C1.tif
- Figure 2 Part 2/Fig 2e WT Hela acetylated a tubulin atubulin/actub-atub 8-14-24 R2 ET1.Project Maximum Z_XY1724689424_Z0_T0_C2.tif
- Figure 2 Part 2/Fig 2e WT Hela acetylated a tubulin atubulin/actub-atub 8-14-24 R1 M6.Project Maximum Z_XY1724365171_Z0_T0_C2.tif
- Figure 2 Part 2/Fig 2e WT Hela acetylated a tubulin atubulin/actub-atub 8-14-24 R1 ET8 M5.Project Maximum Z_XY1724364871_Z0_T0_C0.tif
- Figure 2 Part 2/Fig 2e WT Hela acetylated a tubulin atubulin/actub-atub 8-14-24 R1 LT1.Project Maximum Z_XY1724357206_Z0_T0_C2.tif
- Figure 2 Part 2/Fig 2e WT Hela acetylated a tubulin atubulin/actub-atub 8-14-24 R3 M6.Project Maximum Z_XY1724702935_Z0_T0_C2.tif
- Figure 2 Part 2/Fig 2e WT Hela acetylated a tubulin atubulin/actub-atub 8-14-24 R3 M4 ET2.Project Maximum Z_XY1724702046_Z0_T0_C0.tif
- Figure 2 Part 2/Fig 2e WT Hela acetylated a tubulin atubulin/actub-atub 8-14-24 R1 PA1.Project Maximum Z_XY1724357298_Z0_T0_C2.tif
- Figure 2 Part 2/Fig 2e WT Hela acetylated a tubulin atubulin/actub-atub 8-14-24 R1 ET7.Project Maximum Z_XY1724364294_Z0_T0_C1.tif
- Figure 2 Part 2/Fig 2e WT Hela acetylated a tubulin atubulin/actub-atub 8-14-24 R3 ET3.Project Maximum Z_XY1724702173_Z0_T0_C1.tif
- Figure 2 Part 2/Fig 2e WT Hela acetylated a tubulin atubulin/actub-atub 8-14-24 R1 LT5.Project Maximum Z_XY1724363503_Z0_T0_C0.tif
- Figure 2 Part 2/Fig 2e WT Hela acetylated a tubulin atubulin/actub-atub 8-14-24 R1 LT5.Project Maximum Z_XY1724363503_Z0_T0_C1.tif
- Figure 2 Part 2/Fig 2e WT Hela acetylated a tubulin atubulin/actub-atub 8-14-24 R3 ET3.Project Maximum Z_XY1724702173_Z0_T0_C0.tif
- Figure 2 Part 2/Fig 2e WT Hela acetylated a tubulin atubulin/actub-atub 8-14-24 R1 ET7.Project Maximum Z_XY1724364294_Z0_T0_C0.tif
- Figure 2 Part 2/Fig 2e WT Hela acetylated a tubulin atubulin/actub-atub 8-14-24 R3 M4 ET2.Project Maximum Z_XY1724702046_Z0_T0_C1.tif
- Figure 2 Part 2/Fig 2e WT Hela acetylated a tubulin atubulin/actub-atub 8-14-24 R1 PA9.Project Maximum Z_XY1724366675_Z0_T0_C2.tif
- Figure 2 Part 2/Fig 2e WT Hela acetylated a tubulin atubulin/actub-atub 8-14-24 R2 PA5.Project Maximum Z_XY1724694559_Z0_T0_C2.tif
- Figure 2 Part 2/Fig 2e WT Hela acetylated a tubulin atubulin/actub-atub 8-14-24 R1 PA10.Project Maximum Z_XY1724366833_Z0_T0_C2.tif
- Figure 2 Part 2/Fig 2e WT Hela acetylated a tubulin atubulin/actub-atub 8-14-24 R1 ET8 M5.Project Maximum Z_XY1724364871_Z0_T0_C1.tif
- Figure 2 Part 2/Fig 2e WT Hela acetylated a tubulin atubulin/actub-atub 8-14-24 R2 ET7ET8.Project Maximum Z_XY1724693226_Z0_T0_C0.tif
