# Supplementary material for: TPGS1 regulates central spindle microtubule glutamylation and remodeling during telophase and abscission
Source: EMBO Rep. 2026 Mar 23;27(8):1944–63. doi: 10.1038/s44319-026-00742-3 (PMC13121839; doi:10.1038/s44319-026-00742-3)
Supplement: Supplementary file 6 — Source data Fig. 2 part 3 [file 44319_2026_742_MOESM6_ESM.zip]

Archive with 55 entries (53 files):
- Figure 2 Part 3/
- Figure 2 Part 3/.DS_Store
- __MACOSX/Figure 2 Part 3/._.DS_Store
- Figure 2 Part 3/Fig 2b polye acetylated tubulin confocal/
- Figure 2 Part 3/Fig 2b polye acetylated tubulin confocal/PolyE-actub PA actub Full ns.tif
- Figure 2 Part 3/Fig 2b polye acetylated tubulin confocal/PolyE-actub M RGB Full sc10.png
- Figure 2 Part 3/Fig 2b polye acetylated tubulin confocal/PolyE-actub LT actub crop ns.jpg
- Figure 2 Part 3/Fig 2b polye acetylated tubulin confocal/PolyE-actub PA RGB Full sc10 v2.jpg
- Figure 2 Part 3/Fig 2b polye acetylated tubulin confocal/PolyE-actub LT polye crop ns.jpg
- Figure 2 Part 3/Fig 2b polye acetylated tubulin confocal/PolyE-actub PM RGP Full ns v2.tif
- Figure 2 Part 3/Fig 2b polye acetylated tubulin confocal/PolyE-actub LT RGB Full sc10.tif
- Figure 2 Part 3/Fig 2b polye acetylated tubulin confocal/PolyE-actub ET RGB Full sc10 v2.jpg
- Figure 2 Part 3/Fig 2b polye acetylated tubulin confocal/PolyE-actub LT DAPI Full ns.tif
- Figure 2 Part 3/Fig 2b polye acetylated tubulin confocal/PolyE-actub PM RGP Full ns v2.jpg
- Figure 2 Part 3/Fig 2b polye acetylated tubulin confocal/PolyE-actub PA polye Full sc10.tif
- Figure 2 Part 3/Fig 2b polye acetylated tubulin confocal/PolyE-actub LT polye crop ns.tif
- Figure 2 Part 3/Fig 2b polye acetylated tubulin confocal/PolyE-actub ET polye Full ns.tif
- Figure 2 Part 3/Fig 2b polye acetylated tubulin confocal/PolyE-actub ET RGB Full sc10 v2.tif
- Figure 2 Part 3/Fig 2b polye acetylated tubulin confocal/PolyE-actub LT RGB Full sc10.png
- Figure 2 Part 3/Fig 2b polye acetylated tubulin confocal/PolyE-actub M polye Full sc10.tif
- Figure 2 Part 3/Fig 2b polye acetylated tubulin confocal/PolyE-actub M RGB Full sc10.tif
- Figure 2 Part 3/Fig 2b polye acetylated tubulin confocal/PolyE-actub ET actub Full ns.tif
- Figure 2 Part 3/Fig 2b polye acetylated tubulin confocal/PolyE-actub PA DAPI Full sc10.tif
- Figure 2 Part 3/Fig 2b polye acetylated tubulin confocal/PolyE-actub LT actub crop ns.tif
- Figure 2 Part 3/Fig 2b polye acetylated tubulin confocal/PolyE-actub PA RGB Full sc10 v2.tif
- Figure 2 Part 3/Fig 2b polye acetylated tubulin confocal/PolyE-actub ET polye crop ns.jpg
- Figure 2 Part 3/Fig 2b polye acetylated tubulin confocal/PolyE-actub PA polye crop ns.tif
- Figure 2 Part 3/Fig 2b polye acetylated tubulin confocal/PolyE-actub PM actub Full ns.jpg
- Figure 2 Part 3/Fig 2b polye acetylated tubulin confocal/PolyE-actub ET RGB Full sc10.tif
- Figure 2 Part 3/Fig 2b polye acetylated tubulin confocal/PolyE-actub PA RGB Full sc10.png
- Figure 2 Part 3/Fig 2b polye acetylated tubulin confocal/PolyE-actub M actub Full ns.tif
- Figure 2 Part 3/Fig 2b polye acetylated tubulin confocal/PolyE-actub PM RGP Full ns.png
- Figure 2 Part 3/Fig 2b polye acetylated tubulin confocal/PolyE-actub M RGB Full sc10 v2.jpg
- Figure 2 Part 3/Fig 2b polye acetylated tubulin confocal/PolyE-actub PA actub crop ns.tif
- Figure 2 Part 3/Fig 2b polye acetylated tubulin confocal/PolyE-actub ET DAPI Full ns.tif
- Figure 2 Part 3/Fig 2b polye acetylated tubulin confocal/PolyE-actub ET actub crop ns.jpg
- Figure 2 Part 3/Fig 2b polye acetylated tubulin confocal/PolyE-actub LT RGB Full sc10 v2.jpg
- Figure 2 Part 3/Fig 2b polye acetylated tubulin confocal/PolyE-actub PM polye Full ns.jpg
- Figure 2 Part 3/Fig 2b polye acetylated tubulin confocal/PolyE-actub PM DAPI Full ns.tif
- Figure 2 Part 3/Fig 2b polye acetylated tubulin confocal/PolyE-actub M RGB Full sc10 v2.tif
- Figure 2 Part 3/Fig 2b polye acetylated tubulin confocal/PolyE-actub LT actub Full ns.tif
- Figure 2 Part 3/Fig 2b polye acetylated tubulin confocal/PolyE-actub M polye Full ns.jpg
- Figure 2 Part 3/Fig 2b polye acetylated tubulin confocal/PolyE-actub PM polye Full ns.tif
- Figure 2 Part 3/Fig 2b polye acetylated tubulin confocal/PolyE-actub LT RGB Full sc10 v2.tif
- Figure 2 Part 3/Fig 2b polye acetylated tubulin confocal/PolyE-actub PA actub crop ns.jpg
- Figure 2 Part 3/Fig 2b polye acetylated tubulin confocal/PolyE-actub ET actub crop ns.tif
- Figure 2 Part 3/Fig 2b polye acetylated tubulin confocal/PolyE-actub M DAPI Full sc10.tif
- Figure 2 Part 3/Fig 2b polye acetylated tubulin confocal/PolyE-actub PM actub Full ns.tif
- Figure 2 Part 3/Fig 2b polye acetylated tubulin confocal/PolyE-actub ET polye crop ns.tif
- Figure 2 Part 3/Fig 2b polye acetylated tubulin confocal/PolyE-actub PA polye crop ns.jpg
- Figure 2 Part 3/Fig 2b polye acetylated tubulin confocal/PolyE-actub PM RGP Full ns.tif
- Figure 2 Part 3/Fig 2b polye acetylated tubulin confocal/PolyE-actub PA RGB Full sc10.tif
- Figure 2 Part 3/Fig 2b polye acetylated tubulin confocal/PolyE-actub M actub Full ns.jpg
- Figure 2 Part 3/Fig 2b polye acetylated tubulin confocal/PolyE-actub ET RGB Full sc10.png
- Figure 2 Part 3/Fig 2b polye acetylated tubulin confocal/PolyE-actub LT polye Full ns.tif
