# Supplementary material for: TPGS1 regulates central spindle microtubule glutamylation and remodeling during telophase and abscission
Source: EMBO Rep. 2026 Mar 23;27(8):1944–63. doi: 10.1038/s44319-026-00742-3 (PMC13121839; doi:10.1038/s44319-026-00742-3)
Supplement: Supplementary file 7 — Source data Fig. 2 part 4 [file 44319_2026_742_MOESM7_ESM.zip]

Archive with 126 entries (124 files):
- Figure 2 Part 4/
- Figure 2 Part 4/.DS_Store
- __MACOSX/Figure 2 Part 4/._.DS_Store
- Figure 2 Part 4/Fig 2d polye atubulin/
- Figure 2 Part 4/Fig 2d polye atubulin/WT PolyE-atub 8-14-24 R2 ET10 M7.Project Maximum Z_XY1723838292_Z0_T0_C0.tif
- Figure 2 Part 4/Fig 2d polye atubulin/WT PolyE-atub 8-14-24 R1 LT8LT9.Project Maximum Z_XY1723760012_Z0_T0_C2.tif
- Figure 2 Part 4/Fig 2d polye atubulin/WT PolyE-atub 8-14-24 R2 ET10 M7.Project Maximum Z_XY1723838292_Z0_T0_C1.tif
- Figure 2 Part 4/Fig 2d polye atubulin/WT PolyE-atub 8-14-24 R1 ET10.Project Maximum Z_XY1723759495_Z0_T0_C2.tif
- Figure 2 Part 4/Fig 2d polye atubulin/WT PolyE-atub 8-14-24 R1 ET10.Project Maximum Z_XY1723759495_Z0_T0_C0.tif
- Figure 2 Part 4/Fig 2d polye atubulin/WT PolyE-atub 8-14-24 R1 LT8LT9.Project Maximum Z_XY1723760012_Z0_T0_C0.tif
- Figure 2 Part 4/Fig 2d polye atubulin/WT PolyE-atub 8-14-24 R1 LT8LT9.Project Maximum Z_XY1723760012_Z0_T0_C1.tif
- Figure 2 Part 4/Fig 2d polye atubulin/WT PolyE-atub 8-14-24 R2 ET10 M7.Project Maximum Z_XY1723838292_Z0_T0_C2.tif
- Figure 2 Part 4/Fig 2d polye atubulin/WT PolyE-atub 8-14-24 R1 ET10.Project Maximum Z_XY1723759495_Z0_T0_C1.tif
- Figure 2 Part 4/Fig 2d polye atubulin/WT PolyE-atub 8-14-24 R1 LT1.Project Maximum Z_XY1723756056_Z0_T0_C0.tif
- Figure 2 Part 4/Fig 2d polye atubulin/WT PolyE-atub 8-14-24 R1 M1.Project Maximum Z_XY1723755847_Z0_T0_C1.tif
- Figure 2 Part 4/Fig 2d polye atubulin/.DS_Store
- __MACOSX/Figure 2 Part 4/Fig 2d polye atubulin/._.DS_Store
- Figure 2 Part 4/Fig 2d polye atubulin/WT PolyE-atub 8-14-24 R1 M1.Project Maximum Z_XY1723755847_Z0_T0_C0.tif
- Figure 2 Part 4/Fig 2d polye atubulin/WT PolyE-atub 8-14-24 R1 LT1.Project Maximum Z_XY1723756056_Z0_T0_C1.tif
- Figure 2 Part 4/Fig 2d polye atubulin/WT PolyE-atub 8-14-24 R1 M1.Project Maximum Z_XY1723755847_Z0_T0_C2.tif
- Figure 2 Part 4/Fig 2d polye atubulin/WT PolyE-atub 8-14-24 R1 LT1.Project Maximum Z_XY1723756056_Z0_T0_C2.tif
- Figure 2 Part 4/Fig 2d polye atubulin/WT PolyE-atub 8-14-24 R2 ET3ET4.Project Maximum Z_XY1723834195_Z0_T0_C0.tif
- Figure 2 Part 4/Fig 2d polye atubulin/WT PolyE-atub 8-14-24 R1 PA9PA10.Project Maximum Z_XY1723761363_Z0_T0_C0.tif
- Figure 2 Part 4/Fig 2d polye atubulin/WT PolyE-atub 8-14-24 R2 ET6ET7.Project Maximum Z_XY1723836630_Z0_T0_C0.tif
- Figure 2 Part 4/Fig 2d polye atubulin/WT PolyE-atub 8-14-24 R1 LT6.Project Maximum Z_XY1723758789_Z0_T0_C2.tif
- Figure 2 Part 4/Fig 2d polye atubulin/WT PolyE-atub 8-14-24 R1 ET1.Project Maximum Z_XY1723755979_Z0_T0_C0.tif
- Figure 2 Part 4/Fig 2d polye atubulin/WT PolyE-atub 8-14-24 R1 ET1.Project Maximum Z_XY1723755979_Z0_T0_C1.tif
- Figure 2 Part 4/Fig 2d polye atubulin/WT PolyE-atub 8-14-24 R2 ET6ET7.Project Maximum Z_XY1723836630_Z0_T0_C1.tif
- Figure 2 Part 4/Fig 2d polye atubulin/WT PolyE-atub 8-14-24 R1 PA9PA10.Project Maximum Z_XY1723761363_Z0_T0_C1.tif
- Figure 2 Part 4/Fig 2d polye atubulin/WT PolyE-atub 8-14-24 R2 ET3ET4.Project Maximum Z_XY1723834195_Z0_T0_C1.tif
- Figure 2 Part 4/Fig 2d polye atubulin/WT PolyE-atub 8-14-24 R1 LT6.Project Maximum Z_XY1723758789_Z0_T0_C1.tif
- Figure 2 Part 4/Fig 2d polye atubulin/WT PolyE-atub 8-14-24 R1 ET1.Project Maximum Z_XY1723755979_Z0_T0_C2.tif
- Figure 2 Part 4/Fig 2d polye atubulin/WT PolyE-atub 8-14-24 R1 LT6.Project Maximum Z_XY1723758789_Z0_T0_C0.tif
- Figure 2 Part 4/Fig 2d polye atubulin/WT PolyE-atub 8-14-24 R2 ET6ET7.Project Maximum Z_XY1723836630_Z0_T0_C2.tif
- Figure 2 Part 4/Fig 2d polye atubulin/WT PolyE-atub 8-14-24 R1 PA9PA10.Project Maximum Z_XY1723761363_Z0_T0_C2.tif
- Figure 2 Part 4/Fig 2d polye atubulin/WT PolyE-atub 8-14-24 R2 ET3ET4.Project Maximum Z_XY1723834195_Z0_T0_C2.tif
- Figure 2 Part 4/Fig 2d polye atubulin/WT PolyE-atub 8-14-24 R1 ET7 PA3.Project Maximum Z_XY1723758121_Z0_T0_C0.tif
- Figure 2 Part 4/Fig 2d polye atubulin/WT PolyE-atub 8-14-24 R1 LT7 ET8ET9.Project Maximum Z_XY1723758965_Z0_T0_C2.tif
- Figure 2 Part 4/Fig 2d polye atubulin/WT PolyE-atub 8-14-24 R2 ET9M6.Project Maximum Z_XY1723837940_Z0_T0_C0.tif
- Figure 2 Part 4/Fig 2d polye atubulin/WT PolyE-atub 8-14-24 R1 LT10 M7.Project Maximum Z_XY1723760525_Z0_T0_C1.tif
- Figure 2 Part 4/Fig 2d polye atubulin/WT PolyE-atub 8-14-24 R2 A1.Project Maximum Z_XY1723837650_Z0_T0_C0.tif
- Figure 2 Part 4/Fig 2d polye atubulin/WT PolyE-atub 8-14-24 R1 PA8.Project Maximum Z_XY1723761161_Z0_T0_C0.tif
- Figure 2 Part 4/Fig 2d polye atubulin/WT PolyE-atub 8-14-24 R1 PA8.Project Maximum Z_XY1723761161_Z0_T0_C1.tif
- Figure 2 Part 4/Fig 2d polye atubulin/WT PolyE-atub 8-14-24 R1 ET3.Project Maximum Z_XY1723756294_Z0_T0_C2.tif
- Figure 2 Part 4/Fig 2d polye atubulin/WT PolyE-atub 8-14-24 R2 A1.Project Maximum Z_XY1723837650_Z0_T0_C1.tif
- Figure 2 Part 4/Fig 2d polye atubulin/WT PolyE-atub 8-14-24 R1 M6.Project Maximum Z_XY1723760417_Z0_T0_C2.tif
- Figure 2 Part 4/Fig 2d polye atubulin/WT PolyE-atub 8-14-24 R1 LT10 M7.Project Maximum Z_XY1723760525_Z0_T0_C0.tif
- Figure 2 Part 4/Fig 2d polye atubulin/WT PolyE-atub 8-14-24 R2 ET9M6.Project Maximum Z_XY1723837940_Z0_T0_C1.tif
- Figure 2 Part 4/Fig 2d polye atubulin/WT PolyE-atub 8-14-24 R1 ET7 PA3.Project Maximum Z_XY1723758121_Z0_T0_C1.tif
- Figure 2 Part 4/Fig 2d polye atubulin/WT PolyE-atub 8-14-24 R1 LT7 ET8ET9.Project Maximum Z_XY1723758965_Z0_T0_C1.tif
- Figure 2 Part 4/Fig 2d polye atubulin/WT PolyE-atub 8-14-24 R1 LT10 M7.Project Maximum Z_XY1723760525_Z0_T0_C2.tif
- Figure 2 Part 4/Fig 2d polye atubulin/WT PolyE-atub 8-14-24 R1 M6.Project Maximum Z_XY1723760417_Z0_T0_C0.tif
- Figure 2 Part 4/Fig 2d polye atubulin/WT PolyE-atub 8-14-24 R1 ET3.Project Maximum Z_XY1723756294_Z0_T0_C0.tif
- Figure 2 Part 4/Fig 2d polye atubulin/WT PolyE-atub 8-14-24 R1 ET3.Project Maximum Z_XY1723756294_Z0_T0_C1.tif
- Figure 2 Part 4/Fig 2d polye atubulin/WT PolyE-atub 8-14-24 R1 PA8.Project Maximum Z_XY1723761161_Z0_T0_C2.tif
- Figure 2 Part 4/Fig 2d polye atubulin/WT PolyE-atub 8-14-24 R2 A1.Project Maximum Z_XY1723837650_Z0_T0_C2.tif
- Figure 2 Part 4/Fig 2d polye atubulin/WT PolyE-atub 8-14-24 R1 M6.Project Maximum Z_XY1723760417_Z0_T0_C1.tif
- Figure 2 Part 4/Fig 2d polye atubulin/WT PolyE-atub 8-14-24 R2 ET9M6.Project Maximum Z_XY1723837940_Z0_T0_C2.tif
- Figure 2 Part 4/Fig 2d polye atubulin/WT PolyE-atub 8-14-24 R1 LT7 ET8ET9.Project Maximum Z_XY1723758965_Z0_T0_C0.tif
- Figure 2 Part 4/Fig 2d polye atubulin/WT PolyE-atub 8-14-24 R1 ET7 PA3.Project Maximum Z_XY1723758121_Z0_T0_C2.tif
- Figure 2 Part 4/Fig 2d polye atubulin/WT PolyE-atub 8-14-24 R1 M2.Project Maximum Z_XY1723759215_Z0_T0_C0.tif
- Figure 2 Part 4/Fig 2d polye atubulin/WT PolyE-atub 8-14-24 R2 ET1.Project Maximum Z_XY1723832482_Z0_T0_C1.tif
- Figure 2 Part 4/Fig 2d polye atubulin/WT PolyE-atub 8-14-24 R2 LT3.Project Maximum Z_XY1723834528_Z0_T0_C0.tif
- Figure 2 Part 4/Fig 2d polye atubulin/WT PolyE-atub 8-14-24 R1 M3 PA5.Project Maximum Z_XY1723759662_Z0_T0_C0.tif
- Figure 2 Part 4/Fig 2d polye atubulin/WT PolyE-atub 8-14-24 R1 M3 PA5.Project Maximum Z_XY1723759662_Z0_T0_C1.tif
- Figure 2 Part 4/Fig 2d polye atubulin/WT PolyE-atub 8-14-24 R2 LT3.Project Maximum Z_XY1723834528_Z0_T0_C1.tif
- Figure 2 Part 4/Fig 2d polye atubulin/WT PolyE-atub 8-14-24 R1 ET2 PA1.Project Maximum Z_XY1723756179_Z0_T0_C2.tif
- Figure 2 Part 4/Fig 2d polye atubulin/WT PolyE-atub 8-14-24 R2 ET1.Project Maximum Z_XY1723832482_Z0_T0_C0.tif
- Figure 2 Part 4/Fig 2d polye atubulin/WT PolyE-atub 8-14-24 R1 M2.Project Maximum Z_XY1723759215_Z0_T0_C1.tif
- Figure 2 Part 4/Fig 2d polye atubulin/WT PolyE-atub 8-14-24 R2 LT1 PA1.Project Maximum Z_XY1723834071_Z0_T0_C2.tif
- Figure 2 Part 4/Fig 2d polye atubulin/WT PolyE-atub 8-14-24 R2 LT1 PA1.Project Maximum Z_XY1723834071_Z0_T0_C0.tif
- Figure 2 Part 4/Fig 2d polye atubulin/WT PolyE-atub 8-14-24 R2 ET1.Project Maximum Z_XY1723832482_Z0_T0_C2.tif
- Figure 2 Part 4/Fig 2d polye atubulin/WT PolyE-atub 8-14-24 R1 ET2 PA1.Project Maximum Z_XY1723756179_Z0_T0_C0.tif
- Figure 2 Part 4/Fig 2d polye atubulin/WT PolyE-atub 8-14-24 R1 M3 PA5.Project Maximum Z_XY1723759662_Z0_T0_C2.tif
- Figure 2 Part 4/Fig 2d polye atubulin/WT PolyE-atub 8-14-24 R2 LT3.Project Maximum Z_XY1723834528_Z0_T0_C2.tif
- Figure 2 Part 4/Fig 2d polye atubulin/WT PolyE-atub 8-14-24 R1 ET2 PA1.Project Maximum Z_XY1723756179_Z0_T0_C1.tif
- Figure 2 Part 4/Fig 2d polye atubulin/WT PolyE-atub 8-14-24 R1 M2.Project Maximum Z_XY1723759215_Z0_T0_C2.tif
- Figure 2 Part 4/Fig 2d polye atubulin/WT PolyE-atub 8-14-24 R2 LT1 PA1.Project Maximum Z_XY1723834071_Z0_T0_C1.tif
- Figure 2 Part 4/Fig 2d polye atubulin/WT PolyE-atub 8-14-24 R1 ET4.Project Maximum Z_XY1723756492_Z0_T0_C2.tif
- Figure 2 Part 4/Fig 2d polye atubulin/WT PolyE-atub 8-14-24 R1 PA7.Project Maximum Z_XY1723761053_Z0_T0_C1.tif
- Figure 2 Part 4/Fig 2d polye atubulin/WT PolyE-atub 8-14-24 R2 ET5 PA2.Project Maximum Z_XY1723834667_Z0_T0_C1.tif
- Figure 2 Part 4/Fig 2d polye atubulin/WT PolyE-atub 8-14-24 R2 ET2 M1.Project Maximum Z_XY1723832643_Z0_T0_C2.tif
- Figure 2 Part 4/Fig 2d polye atubulin/WT PolyE-atub 8-14-24 R2 ET5 PA2.Project Maximum Z_XY1723834667_Z0_T0_C0.tif
- Figure 2 Part 4/Fig 2d polye atubulin/WT PolyE-atub 8-14-24 R1 M8.Project Maximum Z_XY1723761273_Z0_T0_C2.tif
- Figure 2 Part 4/Fig 2d polye atubulin/WT PolyE-atub 8-14-24 R1 PA7.Project Maximum Z_XY1723761053_Z0_T0_C0.tif
- Figure 2 Part 4/Fig 2d polye atubulin/WT PolyE-atub 8-14-24 R2 LT2.Project Maximum Z_XY1723834298_Z0_T0_C2.tif
- Figure 2 Part 4/Fig 2d polye atubulin/WT PolyE-atub 8-14-24 R1 M4.Project Maximum Z_XY1723759870_Z0_T0_C2.tif
- Figure 2 Part 4/Fig 2d polye atubulin/WT PolyE-atub 8-14-24 R1 M4.Project Maximum Z_XY1723759870_Z0_T0_C0.tif
- Figure 2 Part 4/Fig 2d polye atubulin/WT PolyE-atub 8-14-24 R2 LT2.Project Maximum Z_XY1723834298_Z0_T0_C0.tif
- Figure 2 Part 4/Fig 2d polye atubulin/WT PolyE-atub 8-14-24 R1 ET4.Project Maximum Z_XY1723756492_Z0_T0_C1.tif
- Figure 2 Part 4/Fig 2d polye atubulin/WT PolyE-atub 8-14-24 R1 PA7.Project Maximum Z_XY1723761053_Z0_T0_C2.tif
- Figure 2 Part 4/Fig 2d polye atubulin/WT PolyE-atub 8-14-24 R1 M8.Project Maximum Z_XY1723761273_Z0_T0_C0.tif
- Figure 2 Part 4/Fig 2d polye atubulin/WT PolyE-atub 8-14-24 R2 ET2 M1.Project Maximum Z_XY1723832643_Z0_T0_C1.tif
- Figure 2 Part 4/Fig 2d polye atubulin/WT PolyE-atub 8-14-24 R2 ET5 PA2.Project Maximum Z_XY1723834667_Z0_T0_C2.tif
- Figure 2 Part 4/Fig 2d polye atubulin/WT PolyE-atub 8-14-24 R2 ET2 M1.Project Maximum Z_XY1723832643_Z0_T0_C0.tif
- Figure 2 Part 4/Fig 2d polye atubulin/WT PolyE-atub 8-14-24 R1 M8.Project Maximum Z_XY1723761273_Z0_T0_C1.tif
- Figure 2 Part 4/Fig 2d polye atubulin/WT PolyE-atub 8-14-24 R1 ET4.Project Maximum Z_XY1723756492_Z0_T0_C0.tif
- Figure 2 Part 4/Fig 2d polye atubulin/WT PolyE-atub 8-14-24 R2 LT2.Project Maximum Z_XY1723834298_Z0_T0_C1.tif
- Figure 2 Part 4/Fig 2d polye atubulin/WT PolyE-atub 8-14-24 R1 M4.Project Maximum Z_XY1723759870_Z0_T0_C1.tif
- Figure 2 Part 4/Fig 2d polye atubulin/WT PolyE-atub 8-14-24 R1 PA6.Project Maximum Z_XY1723760848_Z0_T0_C1.tif
- Figure 2 Part 4/Fig 2d polye atubulin/WT PolyE-atub 8-14-24 R2 ET8 PA8.Project Maximum Z_XY1723837557_Z0_T0_C0.tif
- Figure 2 Part 4/Fig 2d polye atubulin/WT PolyE-atub 8-14-24 R1 ET5ET6.Project Maximum Z_XY1723757811_Z0_T0_C0.tif
- Figure 2 Part 4/Fig 2d polye atubulin/WT PolyE-atub 8-14-24 R1 ET5ET6.Project Maximum Z_XY1723757811_Z0_T0_C1.tif
- Figure 2 Part 4/Fig 2d polye atubulin/WT PolyE-atub 8-14-24 R1 LT5 PA4.Project Maximum Z_XY1723758562_Z0_T0_C2.tif
- Figure 2 Part 4/Fig 2d polye atubulin/WT PolyE-atub 8-14-24 R2 ET8 PA8.Project Maximum Z_XY1723837557_Z0_T0_C1.tif
- Figure 2 Part 4/Fig 2d polye atubulin/WT PolyE-atub 8-14-24 R1 PA6.Project Maximum Z_XY1723760848_Z0_T0_C0.tif
- Figure 2 Part 4/Fig 2d polye atubulin/WT PolyE-atub 8-14-24 R1 PA6.Project Maximum Z_XY1723760848_Z0_T0_C2.tif
- Figure 2 Part 4/Fig 2d polye atubulin/WT PolyE-atub 8-14-24 R1 LT5 PA4.Project Maximum Z_XY1723758562_Z0_T0_C0.tif
- Figure 2 Part 4/Fig 2d polye atubulin/WT PolyE-atub 8-14-24 R1 ET5ET6.Project Maximum Z_XY1723757811_Z0_T0_C2.tif
- Figure 2 Part 4/Fig 2d polye atubulin/WT PolyE-atub 8-14-24 R1 LT5 PA4.Project Maximum Z_XY1723758562_Z0_T0_C1.tif
- Figure 2 Part 4/Fig 2d polye atubulin/WT PolyE-atub 8-14-24 R2 ET8 PA8.Project Maximum Z_XY1723837557_Z0_T0_C2.tif
- Figure 2 Part 4/Fig 2d polye atubulin/WT PolyE-atub 8-14-24 R1 M9M10.Project Maximum Z_XY1723761763_Z0_T0_C0.tif
- Figure 2 Part 4/Fig 2d polye atubulin/WT PolyE-atub 8-14-24 R1 M5.Project Maximum Z_XY1723760230_Z0_T0_C0.tif
- Figure 2 Part 4/Fig 2d polye atubulin/WT PolyE-atub 8-14-24 R1 PA2.Project Maximum Z_XY1723757705_Z0_T0_C0.tif
- Figure 2 Part 4/Fig 2d polye atubulin/WT PolyE-atub 8-14-24 R1 LT4.Project Maximum Z_XY1723758306_Z0_T0_C1.tif
- Figure 2 Part 4/Fig 2d polye atubulin/WT PolyE-atub 8-14-24 R1 LT2LT3.Project Maximum Z_XY1723757968_Z0_T0_C2.tif
- Figure 2 Part 4/Fig 2d polye atubulin/WT PolyE-atub 8-14-24 R1 LT4.Project Maximum Z_XY1723758306_Z0_T0_C0.tif
- Figure 2 Part 4/Fig 2d polye atubulin/WT PolyE-atub 8-14-24 R1 PA2.Project Maximum Z_XY1723757705_Z0_T0_C1.tif
- Figure 2 Part 4/Fig 2d polye atubulin/WT PolyE-atub 8-14-24 R1 M5.Project Maximum Z_XY1723760230_Z0_T0_C1.tif
- Figure 2 Part 4/Fig 2d polye atubulin/WT PolyE-atub 8-14-24 R1 M9M10.Project Maximum Z_XY1723761763_Z0_T0_C1.tif
- Figure 2 Part 4/Fig 2d polye atubulin/WT PolyE-atub 8-14-24 R1 LT4.Project Maximum Z_XY1723758306_Z0_T0_C2.tif
- Figure 2 Part 4/Fig 2d polye atubulin/WT PolyE-atub 8-14-24 R1 LT2LT3.Project Maximum Z_XY1723757968_Z0_T0_C0.tif
- Figure 2 Part 4/Fig 2d polye atubulin/WT PolyE-atub 8-14-24 R1 LT2LT3.Project Maximum Z_XY1723757968_Z0_T0_C1.tif
- Figure 2 Part 4/Fig 2d polye atubulin/WT PolyE-atub 8-14-24 R1 PA2.Project Maximum Z_XY1723757705_Z0_T0_C2.tif
- Figure 2 Part 4/Fig 2d polye atubulin/WT PolyE-atub 8-14-24 R1 M5.Project Maximum Z_XY1723760230_Z0_T0_C2.tif
- Figure 2 Part 4/Fig 2d polye atubulin/WT PolyE-atub 8-14-24 R1 M9M10.Project Maximum Z_XY1723761763_Z0_T0_C2.tif
