# Supplementary material for: TPGS1 regulates central spindle microtubule glutamylation and remodeling during telophase and abscission
Source: EMBO Rep. 2026 Mar 23;27(8):1944–63. doi: 10.1038/s44319-026-00742-3 (PMC13121839; doi:10.1038/s44319-026-00742-3)
Supplement: Supplementary file 10 — Source data Fig. 2 part 7 [file 44319_2026_742_MOESM10_ESM.zip › Figure 2 Part 7/Figure 2 Data.xlsx]

## Sheet: 2C
Note: Open rows between raw data sets represents the start of technical replicates for a new biological replicate.
2C (Raw)				2C (Means)
Metaphase	Early Telophase	Late Telophase	Post-Abscission	Metaphase	Early Telophase	Late Telophase	Post-Abscission
1.523	1.104	0.73	1.024	0.9897	0.9419	0.501	0.5823
0.766	1.102	0.428	0.91	0.7281	0.4732	0.3261	0.4018
0.295	1.013	0.297	0.423	0.5116	0.3431	0.4435	0.4342
0.505	0.687	0.37	1.197
1.043	0.857	0.548	0.731
0.589	0.706	0.531	0.398
1.835	0.719	0.437	0.403
1.261	1.245	0.6	0.367
0.798	0.921	0.485	0.244
1.282	1.065	0.584	0.126
0.555	0.428	0.507	0.355
0.39	0.81	0.474	0.59
1.124	0.569	0.28	0.371
0.742	0.278	0.276	0.078
0.461	0.283	0.329	0.351
0.482	0.854	0.188	0.184
0.928	0.407	0.15	0.137
0.612	0.239	0.261	0.742
0.503	0.364	0.126	0.752
1.484	0.5	0.67	0.458
0.155	0.346	0.416	0.453
0.773	0.615	0.294	0.494
0.183	0.286	0.677	0.36
0.269	0.085	0.388	0.414
0.28	0.743	0.599	0.171
0.209	0.47	0.892	0.395
0.289	0.276	0.352	0.249
0.31	0.266	0.276	0.48
1.925	0.209	0.263	0.124
0.723	0.135	0.278	1.202

## Sheet: 2D
Note: Open rows between raw data sets represents the start of technical replicates for a new biological replicate.
2D (Raw)				2D (Means)
Metaphase	Early Telophase	Late Telophase	Post-Abscission	Metaphase	Early Telophase	Late Telophase	Post-Abscission
0.826	0.469	0.352	0.256	0.8965	0.6885	0.4513	0.4038
1.12	0.376	0.235	0.402	0.8435	0.6546	0.4356	0.5324
0.931	0.747	0.309	0.759	0.6246	0.4739	0.3067	0.3828
0.852	0.487	0.378	0.54
1.038	1.076	0.953	0.188
0.548	0.758	0.478	0.364
1.035	1.165	0.671	0.349
0.604	0.427	0.34	0.632
1.228	0.797	0.493	0.422
0.783	0.583	0.304	0.126
1.247	1.049	0.444	0.824
0.995	0.839	0.58	0.969
0.688	0.556	0.128	0.729
0.885	0.531	0.646	0.395
0.54	0.574	0.871	0.14
0.55	0.43	0.63	0.419
0.576	0.406	0.485	0.315
1.424	0.941	0.142	0.254
0.749	0.725	0.072	0.624
0.781	0.495	0.358	0.655
0.417	0.564	0.268	0.316
0.534	0.294	0.286	0.112
0.415	0.543	0.28	0.327
0.447	0.493	0.447	1.015
0.781	0.746	0.312	0.593
0.803	0.579	0.213	0.219
0.466	0.285	0.194	0.411
0.723	0.381	0.511	0.277
1.166	0.387	0.276	0.262
0.494	0.467	0.28	0.296

## Sheet: 2E
Note: Open rows between raw data sets represents the start of technical replicates for a new biological replicate.
2E (Raw)				2E (Means)
Metaphase	Early Telophase	Late Telophase	Post-Abscission	Metaphase	Early Telophase	Late Telophase	Post-Abscission
0.458	1.012	0.976	0.777	0.3754	0.7335	0.7972	0.7698
0.453	0.759	0.197	0.75	0.4562	0.6129	0.878	0.9303
0.467	0.353	0.819	0.349	0.3289	0.6021	0.8663	0.8234
0.581	0.838	1.016	1.286
0.29	1.292	0.627	0.479
0.149	0.38	0.868	1.336
0.44	0.68	0.752	0.353
0.51	0.667	0.954	0.987
0.188	0.596	0.853	0.84
0.218	0.758	0.91	0.541
0.613	0.779	0.769	1.142
0.54	0.112	0.844	0.619
0.108	0.387	1.325	0.705
0.532	0.687	0.899	1.01
0.606	0.301	1.382	0.92
0.567	0.531	0.791	0.137
0.572	0.906	0.988	2.065
0.05	0.927	0.226	0.513
0.418	1.054	0.763	1.153
0.556	0.445	0.793	1.039
0.388	1.004	0.83	0.91
0.07	0.434	0.668	0.118
0.158	0.839	0.899	1.31
0.199	0.828	0.898	1.084
0.624	0.497	0.827	0.608
0.157	0.634	0.758	0.984
0.498	0.307	0.891	0.601
0.462	0.715	0.714	1.152
0.342	0.305	1.402	0.813
0.391	0.458	0.776	0.654

## Sheet: 2G
Note: Open rows between raw data sets represents the start of technical replicates for a new biological replicate.
2G (Raw)		2G (Means)
Furrow Ingression	Early Telophase	Furrow Ingression	Early Telophase
261.36	824.122	338.918	750.045
615.181	888.183	325.401	538.394
24.415	398.46	350.723	437.736
312.575	694.103
590.888	1016.26
447.659	373.083
60.789	642.022
102.771	866.614
469.448	1299.3
504.093	498.302
213.229	669.679
252.229	583.641
24.382	481.607
467.442	615.646
530.356	346.797
153.959	658.071
203.256	735.5
380.094	581.192
356.416	364.331
672.645	347.473
122.945	659.635
929.374	999.307
612.722	718.323
218.051	211.31
231.554	404.117
267.582	428.372
259.164	44.939
141.341	164.451
168.549	372.7
555.95	374.202
