# Supplementary material for: TPGS1 regulates central spindle microtubule glutamylation and remodeling during telophase and abscission
Source: EMBO Rep. 2026 Mar 23;27(8):1944–63. doi: 10.1038/s44319-026-00742-3 (PMC13121839; doi:10.1038/s44319-026-00742-3)
Supplement: Supplementary file 11 — Source data Fig. 3 part 1 [file 44319_2026_742_MOESM11_ESM.zip]

Archive with 225 entries (223 files):
- Figure 3 Part 1/
- Figure 3 Part 1/.DS_Store
- __MACOSX/Figure 3 Part 1/._.DS_Store
- Figure 3 Part 1/Fig 3b-e TTLL screen/
- Figure 3 Part 1/Fig 3b-e TTLL screen/TTLL4-YFPy I1.Project Maximum Z_XY1679075087_Z0_T0_C1.tif
- Figure 3 Part 1/Fig 3b-e TTLL screen/TTLL1-GFP A3 I10.Project Maximum Z_XY1679695716_Z0_T0_C2.tif
- Figure 3 Part 1/Fig 3b-e TTLL screen/TTLL1-GFP A3 I2.Project Maximum Z_XY1674673788_Z0_T0_C1.tif
- Figure 3 Part 1/Fig 3b-e TTLL screen/TTLL1-GFP R1 I2.Project Maximum Z_XY1674162792_Z0_T0_C1.tif
- Figure 3 Part 1/Fig 3b-e TTLL screen/TTLL1-GFP A3 I3 - 1.Project Maximum Z_XY1679694543_Z0_T0_C0.tif
- Figure 3 Part 1/Fig 3b-e TTLL screen/EYFP MB I7.Project Maximum Z_XY1663878776_Z0_T0_C0.tif
- Figure 3 Part 1/Fig 3b-e TTLL screen/TTLL1-GFP A3 I19.Project Maximum Z_XY1679698158_Z0_T0_C0.tif
- Figure 3 Part 1/Fig 3b-e TTLL screen/TTLL1-GFP A4 I11.Project Maximum Z_XY1675964964_Z0_T0_C1.tif
- Figure 3 Part 1/Fig 3b-e TTLL screen/TTLL1-GFPy I3.Project Maximum Z_XY1679086703_Z0_T0_C2.tif
- Figure 3 Part 1/Fig 3b-e TTLL screen/TTLL1-GFP A4 I11.Project Maximum Z_XY1675964964_Z0_T0_C0.tif
- Figure 3 Part 1/Fig 3b-e TTLL screen/TTLL1-GFP A3 I19.Project Maximum Z_XY1679698158_Z0_T0_C1.tif
- Figure 3 Part 1/Fig 3b-e TTLL screen/TTLL1-GFP R1 I2.Project Maximum Z_XY1674162792_Z0_T0_C0.tif
- Figure 3 Part 1/Fig 3b-e TTLL screen/EYFP MB I7.Project Maximum Z_XY1663878776_Z0_T0_C1.tif
- Figure 3 Part 1/Fig 3b-e TTLL screen/TTLL1-GFP A3 I3 - 1.Project Maximum Z_XY1679694543_Z0_T0_C1.tif
- Figure 3 Part 1/Fig 3b-e TTLL screen/TTLL1-GFP A3 I2.Project Maximum Z_XY1674673788_Z0_T0_C0.tif
- Figure 3 Part 1/Fig 3b-e TTLL screen/TTLL1-GFP A3 I12.Project Maximum Z_XY1679695977_Z0_T0_C2.tif
- Figure 3 Part 1/Fig 3b-e TTLL screen/TTLL4-YFPy I1.Project Maximum Z_XY1679075087_Z0_T0_C0.tif
- Figure 3 Part 1/Fig 3b-e TTLL screen/TTLL4-YFPy I1.Project Maximum Z_XY1679075087_Z0_T0_C2.tif
- Figure 3 Part 1/Fig 3b-e TTLL screen/TTLL1-GFP A3 I12.Project Maximum Z_XY1679695977_Z0_T0_C0.tif
- Figure 3 Part 1/Fig 3b-e TTLL screen/TTLL1-GFP A3 I10.Project Maximum Z_XY1679695716_Z0_T0_C1.tif
- Figure 3 Part 1/Fig 3b-e TTLL screen/TTLL1-GFP A3 I2.Project Maximum Z_XY1674673788_Z0_T0_C2.tif
- Figure 3 Part 1/Fig 3b-e TTLL screen/TTLL1-GFP R1 I2.Project Maximum Z_XY1674162792_Z0_T0_C2.tif
- Figure 3 Part 1/Fig 3b-e TTLL screen/TTLL1-GFP A4 I11.Project Maximum Z_XY1675964964_Z0_T0_C2.tif
- Figure 3 Part 1/Fig 3b-e TTLL screen/TTLL1-GFPy I3.Project Maximum Z_XY1679086703_Z0_T0_C0.tif
- Figure 3 Part 1/Fig 3b-e TTLL screen/TTLL1-GFPy I3.Project Maximum Z_XY1679086703_Z0_T0_C1.tif
- Figure 3 Part 1/Fig 3b-e TTLL screen/EYFP MB I7.Project Maximum Z_XY1663878776_Z0_T0_C2.tif
- Figure 3 Part 1/Fig 3b-e TTLL screen/TTLL1-GFP A3 I3 - 1.Project Maximum Z_XY1679694543_Z0_T0_C2.tif
- Figure 3 Part 1/Fig 3b-e TTLL screen/TTLL1-GFP R1 I2.Project Maximum Z_XY1674162792_Z0_T0_C3.tif
- Figure 3 Part 1/Fig 3b-e TTLL screen/TTLL1-GFP A3 I19.Project Maximum Z_XY1679698158_Z0_T0_C2.tif
- Figure 3 Part 1/Fig 3b-e TTLL screen/TTLL1-GFP A3 I2.Project Maximum Z_XY1674673788_Z0_T0_C3.tif
- Figure 3 Part 1/Fig 3b-e TTLL screen/TTLL1-GFP A3 I10.Project Maximum Z_XY1679695716_Z0_T0_C0.tif
- Figure 3 Part 1/Fig 3b-e TTLL screen/TTLL1-GFP A3 I12.Project Maximum Z_XY1679695977_Z0_T0_C1.tif
- Figure 3 Part 1/Fig 3b-e TTLL screen/TTLL4-YFPy I1.Project Maximum Z_XY1679075087_Z0_T0_C3.tif
- Figure 3 Part 1/Fig 3b-e TTLL screen/TTLL1-GFP A3 I15.Project Maximum Z_XY1679697290_Z0_T0_C0.tif
- Figure 3 Part 1/Fig 3b-e TTLL screen/TTLL1-GFP A4 I7.Project Maximum Z_XY1675962740_Z0_T0_C0.tif
- Figure 3 Part 1/Fig 3b-e TTLL screen/TTLL1-GFP A3 I5.Project Maximum Z_XY1679694938_Z0_T0_C1.tif
- Figure 3 Part 1/Fig 3b-e TTLL screen/TTLL4-YFPy I19.Project Maximum Z_XY1679338016_Z0_T0_C0.tif
- Figure 3 Part 1/Fig 3b-e TTLL screen/.DS_Store
- __MACOSX/Figure 3 Part 1/Fig 3b-e TTLL screen/._.DS_Store
- Figure 3 Part 1/Fig 3b-e TTLL screen/TTLL4-YFPy I7.Project Maximum Z_XY1679076541_Z0_T0_C2.tif
- Figure 3 Part 1/Fig 3b-e TTLL screen/TTLL1-GFP A3 I18.Project Maximum Z_XY1679697973_Z0_T0_C1.tif
- Figure 3 Part 1/Fig 3b-e TTLL screen/TTLL1-GFP A4 I6.Project Maximum Z_XY1675962442_Z0_T0_C2.tif
- Figure 3 Part 1/Fig 3b-e TTLL screen/TTLL1-GFP A4 I6.Project Maximum Z_XY1675962442_Z0_T0_C3.tif
- Figure 3 Part 1/Fig 3b-e TTLL screen/TTLL1-GFP A3 I18.Project Maximum Z_XY1679697973_Z0_T0_C0.tif
- Figure 3 Part 1/Fig 3b-e TTLL screen/TTLL4-YFPy I19.Project Maximum Z_XY1679338016_Z0_T0_C1.tif
- Figure 3 Part 1/Fig 3b-e TTLL screen/TTLL1-GFP A3 I5.Project Maximum Z_XY1679694938_Z0_T0_C0.tif
- Figure 3 Part 1/Fig 3b-e TTLL screen/TTLL1-GFP A4 I7.Project Maximum Z_XY1675962740_Z0_T0_C1.tif
- Figure 3 Part 1/Fig 3b-e TTLL screen/TTLL1-GFP A3 I15.Project Maximum Z_XY1679697290_Z0_T0_C1.tif
- Figure 3 Part 1/Fig 3b-e TTLL screen/EYFP MB I3.Project Maximum Z_XY1663875225_Z0_T0_C2.tif
- Figure 3 Part 1/Fig 3b-e TTLL screen/EYFP MB I3.Project Maximum Z_XY1663875225_Z0_T0_C0.tif
- Figure 3 Part 1/Fig 3b-e TTLL screen/TTLL1-GFP A3 I5.Project Maximum Z_XY1679694938_Z0_T0_C2.tif
- Figure 3 Part 1/Fig 3b-e TTLL screen/TTLL4-YFPy I7.Project Maximum Z_XY1679076541_Z0_T0_C1.tif
- Figure 3 Part 1/Fig 3b-e TTLL screen/TTLL1-GFP A4 I6.Project Maximum Z_XY1675962442_Z0_T0_C1.tif
- Figure 3 Part 1/Fig 3b-e TTLL screen/TTLL1-GFP A3 I18.Project Maximum Z_XY1679697973_Z0_T0_C2.tif
- Figure 3 Part 1/Fig 3b-e TTLL screen/TTLL1-GFP A4 I6.Project Maximum Z_XY1675962442_Z0_T0_C0.tif
- Figure 3 Part 1/Fig 3b-e TTLL screen/TTLL4-YFPy I7.Project Maximum Z_XY1679076541_Z0_T0_C0.tif
- Figure 3 Part 1/Fig 3b-e TTLL screen/TTLL4-YFPy I19.Project Maximum Z_XY1679338016_Z0_T0_C2.tif
- Figure 3 Part 1/Fig 3b-e TTLL screen/TTLL1-GFP A4 I7.Project Maximum Z_XY1675962740_Z0_T0_C2.tif
- Figure 3 Part 1/Fig 3b-e TTLL screen/EYFP MB I3.Project Maximum Z_XY1663875225_Z0_T0_C1.tif
- Figure 3 Part 1/Fig 3b-e TTLL screen/TTLL1-GFP A3 I15.Project Maximum Z_XY1679697290_Z0_T0_C2.tif
- Figure 3 Part 1/Fig 3b-e TTLL screen/TTLL1-GFP A4 I8.Project Maximum Z_XY1675962918_Z0_T0_C2.tif
- Figure 3 Part 1/Fig 3b-e TTLL screen/EYFP MB I1.Project Maximum Z_XY1663874451_Z0_T0_C2.tif
- Figure 3 Part 1/Fig 3b-e TTLL screen/TTLL4-YFPy I3.Project Maximum Z_XY1679075765_Z0_T0_C2.tif
- Figure 3 Part 1/Fig 3b-e TTLL screen/TTLL1-GFPy I1.Project Maximum Z_XY1679086158_Z0_T0_C2.tif
- Figure 3 Part 1/Fig 3b-e TTLL screen/EYFP MB I2.Project Maximum Z_XY1663875048_Z0_T0_C2.tif
- Figure 3 Part 1/Fig 3b-e TTLL screen/TTLL1-GFP A3 I3.Project Maximum Z_XY1674674061_Z0_T0_C3.tif
- Figure 3 Part 1/Fig 3b-e TTLL screen/TTLL4-YFPy I16.Project Maximum Z_XY1679337550_Z0_T0_C2.tif
- Figure 3 Part 1/Fig 3b-e TTLL screen/TTLL1-GFP A3 I7.Project Maximum Z_XY1679695246_Z0_T0_C2.tif
- Figure 3 Part 1/Fig 3b-e TTLL screen/EYFP MB light I5.Project Maximum Z_XY1663875722_Z0_T0_C2.tif
- Figure 3 Part 1/Fig 3b-e TTLL screen/TTLL4-YFPy I9.Project Maximum Z_XY1679081878_Z0_T0_C2.tif
- Figure 3 Part 1/Fig 3b-e TTLL screen/TTLL4-YFPy I6.Project Maximum Z_XY1679076411_Z0_T0_C2.tif
- Figure 3 Part 1/Fig 3b-e TTLL screen/TTLL1-GFP A3 I3.Project Maximum Z_XY1674674061_Z0_T0_C2.tif
- Figure 3 Part 1/Fig 3b-e TTLL screen/TTLL4-YFPy I3.Project Maximum Z_XY1679075765_Z0_T0_C3.tif
- Figure 3 Part 1/Fig 3b-e TTLL screen/TTLL1-GFP A3 I9.Project Maximum Z_XY1679695580_Z0_T0_C2.tif
- Figure 3 Part 1/Fig 3b-e TTLL screen/TTLL1-GFP A4 I8.Project Maximum Z_XY1675962918_Z0_T0_C1.tif
- Figure 3 Part 1/Fig 3b-e TTLL screen/EYFP MB I1.Project Maximum Z_XY1663874451_Z0_T0_C1.tif
- Figure 3 Part 1/Fig 3b-e TTLL screen/TTLL1-GFP A3 I9.Project Maximum Z_XY1679695580_Z0_T0_C0.tif
- Figure 3 Part 1/Fig 3b-e TTLL screen/TTLL1-GFPy I1.Project Maximum Z_XY1679086158_Z0_T0_C1.tif
- Figure 3 Part 1/Fig 3b-e TTLL screen/TTLL4-YFPy I3.Project Maximum Z_XY1679075765_Z0_T0_C1.tif
- Figure 3 Part 1/Fig 3b-e TTLL screen/EYFP MB I2.Project Maximum Z_XY1663875048_Z0_T0_C1.tif
- Figure 3 Part 1/Fig 3b-e TTLL screen/TTLL1-GFP A3 I3.Project Maximum Z_XY1674674061_Z0_T0_C0.tif
- Figure 3 Part 1/Fig 3b-e TTLL screen/TTLL4-YFPy I6.Project Maximum Z_XY1679076411_Z0_T0_C0.tif
- Figure 3 Part 1/Fig 3b-e TTLL screen/EYFP MB light I5.Project Maximum Z_XY1663875722_Z0_T0_C0.tif
- Figure 3 Part 1/Fig 3b-e TTLL screen/TTLL4-YFPy I9.Project Maximum Z_XY1679081878_Z0_T0_C0.tif
- Figure 3 Part 1/Fig 3b-e TTLL screen/TTLL4-YFPy I16.Project Maximum Z_XY1679337550_Z0_T0_C1.tif
- Figure 3 Part 1/Fig 3b-e TTLL screen/TTLL1-GFP A3 I7.Project Maximum Z_XY1679695246_Z0_T0_C0.tif
- Figure 3 Part 1/Fig 3b-e TTLL screen/TTLL1-GFP A3 I7.Project Maximum Z_XY1679695246_Z0_T0_C1.tif
- Figure 3 Part 1/Fig 3b-e TTLL screen/TTLL4-YFPy I16.Project Maximum Z_XY1679337550_Z0_T0_C0.tif
- Figure 3 Part 1/Fig 3b-e TTLL screen/TTLL4-YFPy I9.Project Maximum Z_XY1679081878_Z0_T0_C1.tif
- Figure 3 Part 1/Fig 3b-e TTLL screen/EYFP MB light I5.Project Maximum Z_XY1663875722_Z0_T0_C1.tif
- Figure 3 Part 1/Fig 3b-e TTLL screen/TTLL1-GFP A3 I3.Project Maximum Z_XY1674674061_Z0_T0_C1.tif
- Figure 3 Part 1/Fig 3b-e TTLL screen/TTLL4-YFPy I6.Project Maximum Z_XY1679076411_Z0_T0_C1.tif
- Figure 3 Part 1/Fig 3b-e TTLL screen/EYFP MB I2.Project Maximum Z_XY1663875048_Z0_T0_C0.tif
- Figure 3 Part 1/Fig 3b-e TTLL screen/TTLL1-GFPy I1.Project Maximum Z_XY1679086158_Z0_T0_C0.tif
- Figure 3 Part 1/Fig 3b-e TTLL screen/TTLL1-GFP A3 I9.Project Maximum Z_XY1679695580_Z0_T0_C1.tif
- Figure 3 Part 1/Fig 3b-e TTLL screen/TTLL4-YFPy I3.Project Maximum Z_XY1679075765_Z0_T0_C0.tif
- Figure 3 Part 1/Fig 3b-e TTLL screen/EYFP MB I1.Project Maximum Z_XY1663874451_Z0_T0_C0.tif
- Figure 3 Part 1/Fig 3b-e TTLL screen/TTLL1-GFP A4 I8.Project Maximum Z_XY1675962918_Z0_T0_C0.tif
- Figure 3 Part 1/Fig 3b-e TTLL screen/TTLL1-GFP A3 I13.Project Maximum Z_XY1679696128_Z0_T0_C2.tif
- Figure 3 Part 1/Fig 3b-e TTLL screen/TTLL1-GFP A3 I2 - 1.Project Maximum Z_XY1679694378_Z0_T0_C0.tif
- Figure 3 Part 1/Fig 3b-e TTLL screen/TTLL1-GFP A3 I14.Project Maximum Z_XY1679696939_Z0_T0_C2.tif
- Figure 3 Part 1/Fig 3b-e TTLL screen/TTLL1-GFP A4 I4.Project Maximum Z_XY1675962054_Z0_T0_C3.tif
- Figure 3 Part 1/Fig 3b-e TTLL screen/TTLL1-GFP R1 I4.Project Maximum Z_XY1674164021_Z0_T0_C0.tif
- Figure 3 Part 1/Fig 3b-e TTLL screen/TTLL1-GFP A4 I4.Project Maximum Z_XY1675962054_Z0_T0_C2.tif
- Figure 3 Part 1/Fig 3b-e TTLL screen/TTLL1-GFP R1 I4.Project Maximum Z_XY1674164021_Z0_T0_C1.tif
- Figure 3 Part 1/Fig 3b-e TTLL screen/TTLL4-YFPy I11.Project Maximum Z_XY1679336789_Z0_T0_C2.tif
- Figure 3 Part 1/Fig 3b-e TTLL screen/TTLL1-GFP A3 I2 - 1.Project Maximum Z_XY1679694378_Z0_T0_C1.tif
- Figure 3 Part 1/Fig 3b-e TTLL screen/TTLL4-YFPy I15.Project Maximum Z_XY1679337393_Z0_T0_C2.tif
- Figure 3 Part 1/Fig 3b-e TTLL screen/TTLL4-YFPy I5.Project Maximum Z_XY1679076150_Z0_T0_C2.tif
- Figure 3 Part 1/Fig 3b-e TTLL screen/TTLL1-GFP A3 I13.Project Maximum Z_XY1679696128_Z0_T0_C1.tif
- Figure 3 Part 1/Fig 3b-e TTLL screen/TTLL4-YFPy I5.Project Maximum Z_XY1679076150_Z0_T0_C0.tif
- Figure 3 Part 1/Fig 3b-e TTLL screen/TTLL4-YFPy I15.Project Maximum Z_XY1679337393_Z0_T0_C0.tif
- Figure 3 Part 1/Fig 3b-e TTLL screen/TTLL1-GFP R1 I4.Project Maximum Z_XY1674164021_Z0_T0_C3.tif
- Figure 3 Part 1/Fig 3b-e TTLL screen/TTLL1-GFP A4 I4.Project Maximum Z_XY1675962054_Z0_T0_C0.tif
- Figure 3 Part 1/Fig 3b-e TTLL screen/TTLL1-GFP A3 I14.Project Maximum Z_XY1679696939_Z0_T0_C1.tif
- Figure 3 Part 1/Fig 3b-e TTLL screen/TTLL4-YFPy I11.Project Maximum Z_XY1679336789_Z0_T0_C0.tif
- Figure 3 Part 1/Fig 3b-e TTLL screen/TTLL1-GFP A3 I14.Project Maximum Z_XY1679696939_Z0_T0_C0.tif
- Figure 3 Part 1/Fig 3b-e TTLL screen/TTLL4-YFPy I11.Project Maximum Z_XY1679336789_Z0_T0_C1.tif
- Figure 3 Part 1/Fig 3b-e TTLL screen/TTLL1-GFP R1 I4.Project Maximum Z_XY1674164021_Z0_T0_C2.tif
- Figure 3 Part 1/Fig 3b-e TTLL screen/TTLL1-GFP A4 I4.Project Maximum Z_XY1675962054_Z0_T0_C1.tif
- Figure 3 Part 1/Fig 3b-e TTLL screen/TTLL1-GFP A3 I2 - 1.Project Maximum Z_XY1679694378_Z0_T0_C2.tif
- Figure 3 Part 1/Fig 3b-e TTLL screen/TTLL4-YFPy I15.Project Maximum Z_XY1679337393_Z0_T0_C1.tif
- Figure 3 Part 1/Fig 3b-e TTLL screen/TTLL4-YFPy I5.Project Maximum Z_XY1679076150_Z0_T0_C1.tif
- Figure 3 Part 1/Fig 3b-e TTLL screen/TTLL1-GFP A3 I13.Project Maximum Z_XY1679696128_Z0_T0_C0.tif
- Figure 3 Part 1/Fig 3b-e TTLL screen/TTLL4-YFPy I6 - 1.Project Maximum Z_XY1679076411_Z0_T0_C1.tif
- Figure 3 Part 1/Fig 3b-e TTLL screen/TTLL1-GFP R1 I1.Project Maximum Z_XY1674162464_Z0_T0_C3.tif
- Figure 3 Part 1/Fig 3b-e TTLL screen/TTLL4-YFPy I2.Project Maximum Z_XY1679075355_Z0_T0_C0.tif
- Figure 3 Part 1/Fig 3b-e TTLL screen/TTLL1-GFP A3 I8.Project Maximum Z_XY1679695373_Z0_T0_C2.tif
- Figure 3 Part 1/Fig 3b-e TTLL screen/TTLL4-YFPy I8.Project Maximum Z_XY1679081735_Z0_T0_C1.tif
- Figure 3 Part 1/Fig 3b-e TTLL screen/TTLL4-YFPy I8.Project Maximum Z_XY1679081735_Z0_T0_C0.tif
- Figure 3 Part 1/Fig 3b-e TTLL screen/TTLL4-YFPy I2.Project Maximum Z_XY1679075355_Z0_T0_C1.tif
- Figure 3 Part 1/Fig 3b-e TTLL screen/TTLL1-GFP R1 I1.Project Maximum Z_XY1674162464_Z0_T0_C2.tif
- Figure 3 Part 1/Fig 3b-e TTLL screen/TTLL4-YFPy I6 - 1.Project Maximum Z_XY1679076411_Z0_T0_C0.tif
- Figure 3 Part 1/Fig 3b-e TTLL screen/TTLL4-YFPy I6 - 1.Project Maximum Z_XY1679076411_Z0_T0_C2.tif
- Figure 3 Part 1/Fig 3b-e TTLL screen/TTLL1-GFP R1 I1.Project Maximum Z_XY1674162464_Z0_T0_C0.tif
- Figure 3 Part 1/Fig 3b-e TTLL screen/TTLL4-YFPy I2.Project Maximum Z_XY1679075355_Z0_T0_C3.tif
- Figure 3 Part 1/Fig 3b-e TTLL screen/TTLL1-GFP A3 I8.Project Maximum Z_XY1679695373_Z0_T0_C1.tif
- Figure 3 Part 1/Fig 3b-e TTLL screen/TTLL4-YFPy I8.Project Maximum Z_XY1679081735_Z0_T0_C2.tif
- Figure 3 Part 1/Fig 3b-e TTLL screen/TTLL1-GFP A3 I8.Project Maximum Z_XY1679695373_Z0_T0_C0.tif
- Figure 3 Part 1/Fig 3b-e TTLL screen/TTLL4-YFPy I2.Project Maximum Z_XY1679075355_Z0_T0_C2.tif
- Figure 3 Part 1/Fig 3b-e TTLL screen/TTLL1-GFP R1 I1.Project Maximum Z_XY1674162464_Z0_T0_C1.tif
- Figure 3 Part 1/Fig 3b-e TTLL screen/TTLL1-GFP A4 I10.Project Maximum Z_XY1675963296_Z0_T0_C2.tif
- Figure 3 Part 1/Fig 3b-e TTLL screen/TTLL4-YFPy I4.Project Maximum Z_XY1679075937_Z0_T0_C3.tif
- Figure 3 Part 1/Fig 3b-e TTLL screen/TTLL1-GFP A3 I1.Project Maximum Z_XY1674673539_Z0_T0_C0.tif
- Figure 3 Part 1/Fig 3b-e TTLL screen/TTLL4-YFPy I17.Project Maximum Z_XY1679337716_Z0_T0_C2.tif
- Figure 3 Part 1/Fig 3b-e TTLL screen/TTLL1-GFP R1 I3.Project Maximum Z_XY1674163711_Z0_T0_C3.tif
- Figure 3 Part 1/Fig 3b-e TTLL screen/TTLL4-YFPy I14.Project Maximum Z_XY1679337232_Z0_T0_C1.tif
- Figure 3 Part 1/Fig 3b-e TTLL screen/TTLL4-YFPy I10.Project Maximum Z_XY1679082008_Z0_T0_C2.tif
- Figure 3 Part 1/Fig 3b-e TTLL screen/TTLL1-GFP R1 I6 - 1.Project Maximum Z_XY1674164315_Z0_T0_C3.tif
- Figure 3 Part 1/Fig 3b-e TTLL screen/TTLL1-GFP A3 I20.Project Maximum Z_XY1679698418_Z0_T0_C2.tif
- Figure 3 Part 1/Fig 3b-e TTLL screen/TTLL4-YFPy I12.Project Maximum Z_XY1679336986_Z0_T0_C1.tif
- Figure 3 Part 1/Fig 3b-e TTLL screen/TTLL1-GFP A4 I5.Project Maximum Z_XY1675962213_Z0_T0_C2.tif
- Figure 3 Part 1/Fig 3b-e TTLL screen/TTLL1-GFP A3 I16.Project Maximum Z_XY1679697481_Z0_T0_C1.tif
- Figure 3 Part 1/Fig 3b-e TTLL screen/TTLL1-GFP A3 I16.Project Maximum Z_XY1679697481_Z0_T0_C0.tif
- Figure 3 Part 1/Fig 3b-e TTLL screen/TTLL1-GFP A4 I5.Project Maximum Z_XY1675962213_Z0_T0_C3.tif
- Figure 3 Part 1/Fig 3b-e TTLL screen/TTLL1-GFP A3 I1 - 1.Project Maximum Z_XY1679694090_Z0_T0_C2.tif
- Figure 3 Part 1/Fig 3b-e TTLL screen/TTLL4-YFPy I12.Project Maximum Z_XY1679336986_Z0_T0_C0.tif
- Figure 3 Part 1/Fig 3b-e TTLL screen/EYFP MB multi I6.Project Maximum Z_XY1663875973_Z0_T0_C2.tif
- Figure 3 Part 1/Fig 3b-e TTLL screen/TTLL1-GFP A3 I6.Project Maximum Z_XY1679695052_Z0_T0_C2.tif
- Figure 3 Part 1/Fig 3b-e TTLL screen/TTLL1-GFP R1 I6 - 1.Project Maximum Z_XY1674164315_Z0_T0_C2.tif
- Figure 3 Part 1/Fig 3b-e TTLL screen/TTLL4-YFPy I14.Project Maximum Z_XY1679337232_Z0_T0_C0.tif
- Figure 3 Part 1/Fig 3b-e TTLL screen/TTLL1-GFP R1 I3.Project Maximum Z_XY1674163711_Z0_T0_C2.tif
- Figure 3 Part 1/Fig 3b-e TTLL screen/TTLL1-GFP A3 I1.Project Maximum Z_XY1674673539_Z0_T0_C1.tif
- Figure 3 Part 1/Fig 3b-e TTLL screen/TTLL4-YFPy I4.Project Maximum Z_XY1679075937_Z0_T0_C2.tif
- Figure 3 Part 1/Fig 3b-e TTLL screen/TTLL4-YFPy I17.Project Maximum Z_XY1679337716_Z0_T0_C1.tif
- Figure 3 Part 1/Fig 3b-e TTLL screen/TTLL1-GFP A4 I10.Project Maximum Z_XY1675963296_Z0_T0_C1.tif
- Figure 3 Part 1/Fig 3b-e TTLL screen/TTLL4-YFPy I4.Project Maximum Z_XY1679075937_Z0_T0_C0.tif
- Figure 3 Part 1/Fig 3b-e TTLL screen/TTLL1-GFP R1 I3.Project Maximum Z_XY1674163711_Z0_T0_C0.tif
- Figure 3 Part 1/Fig 3b-e TTLL screen/TTLL4-YFPy I10.Project Maximum Z_XY1679082008_Z0_T0_C1.tif
- Figure 3 Part 1/Fig 3b-e TTLL screen/TTLL4-YFPy I14.Project Maximum Z_XY1679337232_Z0_T0_C2.tif
- Figure 3 Part 1/Fig 3b-e TTLL screen/TTLL1-GFP R1 I6 - 1.Project Maximum Z_XY1674164315_Z0_T0_C0.tif
- Figure 3 Part 1/Fig 3b-e TTLL screen/TTLL1-GFP A3 I6.Project Maximum Z_XY1679695052_Z0_T0_C0.tif
- Figure 3 Part 1/Fig 3b-e TTLL screen/EYFP MB multi I6.Project Maximum Z_XY1663875973_Z0_T0_C0.tif
- Figure 3 Part 1/Fig 3b-e TTLL screen/TTLL1-GFP A3 I20.Project Maximum Z_XY1679698418_Z0_T0_C1.tif
- Figure 3 Part 1/Fig 3b-e TTLL screen/TTLL4-YFPy I12.Project Maximum Z_XY1679336986_Z0_T0_C2.tif
- Figure 3 Part 1/Fig 3b-e TTLL screen/TTLL1-GFP A3 I1 - 1.Project Maximum Z_XY1679694090_Z0_T0_C0.tif
- Figure 3 Part 1/Fig 3b-e TTLL screen/TTLL1-GFP A4 I5.Project Maximum Z_XY1675962213_Z0_T0_C1.tif
- Figure 3 Part 1/Fig 3b-e TTLL screen/TTLL1-GFP A3 I16.Project Maximum Z_XY1679697481_Z0_T0_C2.tif
- Figure 3 Part 1/Fig 3b-e TTLL screen/TTLL1-GFP A4 I5.Project Maximum Z_XY1675962213_Z0_T0_C0.tif
- Figure 3 Part 1/Fig 3b-e TTLL screen/TTLL1-GFP A3 I1 - 1.Project Maximum Z_XY1679694090_Z0_T0_C1.tif
- Figure 3 Part 1/Fig 3b-e TTLL screen/TTLL1-GFP A3 I20.Project Maximum Z_XY1679698418_Z0_T0_C0.tif
- Figure 3 Part 1/Fig 3b-e TTLL screen/EYFP MB multi I6.Project Maximum Z_XY1663875973_Z0_T0_C1.tif
- Figure 3 Part 1/Fig 3b-e TTLL screen/TTLL1-GFP A3 I6.Project Maximum Z_XY1679695052_Z0_T0_C1.tif
- Figure 3 Part 1/Fig 3b-e TTLL screen/TTLL1-GFP R1 I6 - 1.Project Maximum Z_XY1674164315_Z0_T0_C1.tif
- Figure 3 Part 1/Fig 3b-e TTLL screen/TTLL4-YFPy I10.Project Maximum Z_XY1679082008_Z0_T0_C0.tif
- Figure 3 Part 1/Fig 3b-e TTLL screen/TTLL1-GFP R1 I3.Project Maximum Z_XY1674163711_Z0_T0_C1.tif
- Figure 3 Part 1/Fig 3b-e TTLL screen/TTLL1-GFP A3 I1.Project Maximum Z_XY1674673539_Z0_T0_C2.tif
- Figure 3 Part 1/Fig 3b-e TTLL screen/TTLL4-YFPy I4.Project Maximum Z_XY1679075937_Z0_T0_C1.tif
- Figure 3 Part 1/Fig 3b-e TTLL screen/TTLL1-GFP A4 I10.Project Maximum Z_XY1675963296_Z0_T0_C0.tif
- Figure 3 Part 1/Fig 3b-e TTLL screen/TTLL4-YFPy I17.Project Maximum Z_XY1679337716_Z0_T0_C0.tif
- Figure 3 Part 1/Fig 3b-e TTLL screen/TTLL4-YFPy I13.Project Maximum Z_XY1679337113_Z0_T0_C2.tif
- Figure 3 Part 1/Fig 3b-e TTLL screen/TTLL1-GFP A3 I17.Project Maximum Z_XY1679697836_Z0_T0_C2.tif
- Figure 3 Part 1/Fig 3b-e TTLL screen/TTLL1-GFP A3 I11.Project Maximum Z_XY1679695838_Z0_T0_C2.tif
- Figure 3 Part 1/Fig 3b-e TTLL screen/TTLL1-GFPy I2.Project Maximum Z_XY1679086410_Z0_T0_C1.tif
- Figure 3 Part 1/Fig 3b-e TTLL screen/TTLL1-GFP A4 I9.Project Maximum Z_XY1675963165_Z0_T0_C0.tif
- Figure 3 Part 1/Fig 3b-e TTLL screen/TTLL4-YFPy I20.Project Maximum Z_XY1679338160_Z0_T0_C2.tif
- Figure 3 Part 1/Fig 3b-e TTLL screen/TTLL1-GFP R1 I5.Project Maximum Z_XY1674164172_Z0_T0_C0.tif
- Figure 3 Part 1/Fig 3b-e TTLL screen/TTLL1-GFP R1 I5.Project Maximum Z_XY1674164172_Z0_T0_C1.tif
- Figure 3 Part 1/Fig 3b-e TTLL screen/TTLL1-GFP A4 I9.Project Maximum Z_XY1675963165_Z0_T0_C1.tif
- Figure 3 Part 1/Fig 3b-e TTLL screen/TTLL1-GFPy I2.Project Maximum Z_XY1679086410_Z0_T0_C0.tif
- Figure 3 Part 1/Fig 3b-e TTLL screen/TTLL4-YFPy I13.Project Maximum Z_XY1679337113_Z0_T0_C1.tif
- Figure 3 Part 1/Fig 3b-e TTLL screen/TTLL1-GFP A3 I17.Project Maximum Z_XY1679697836_Z0_T0_C1.tif
- Figure 3 Part 1/Fig 3b-e TTLL screen/TTLL1-GFP A3 I11.Project Maximum Z_XY1679695838_Z0_T0_C1.tif
- Figure 3 Part 1/Fig 3b-e TTLL screen/TTLL1-GFPy I2.Project Maximum Z_XY1679086410_Z0_T0_C2.tif
- Figure 3 Part 1/Fig 3b-e TTLL screen/TTLL4-YFPy I20.Project Maximum Z_XY1679338160_Z0_T0_C1.tif
- Figure 3 Part 1/Fig 3b-e TTLL screen/TTLL1-GFP R1 I5.Project Maximum Z_XY1674164172_Z0_T0_C3.tif
- Figure 3 Part 1/Fig 3b-e TTLL screen/TTLL1-GFP R1 I5.Project Maximum Z_XY1674164172_Z0_T0_C2.tif
- Figure 3 Part 1/Fig 3b-e TTLL screen/TTLL4-YFPy I20.Project Maximum Z_XY1679338160_Z0_T0_C0.tif
- Figure 3 Part 1/Fig 3b-e TTLL screen/TTLL1-GFP A4 I9.Project Maximum Z_XY1675963165_Z0_T0_C2.tif
- Figure 3 Part 1/Fig 3b-e TTLL screen/TTLL1-GFP A3 I11.Project Maximum Z_XY1679695838_Z0_T0_C0.tif
- Figure 3 Part 1/Fig 3b-e TTLL screen/TTLL1-GFP A3 I17.Project Maximum Z_XY1679697836_Z0_T0_C0.tif
- Figure 3 Part 1/Fig 3b-e TTLL screen/TTLL4-YFPy I13.Project Maximum Z_XY1679337113_Z0_T0_C0.tif
- Figure 3 Part 1/Fig 3b-e TTLL screen/TTLL1-GFP A3 I4.Project Maximum Z_XY1679694761_Z0_T0_C1.tif
- Figure 3 Part 1/Fig 3b-e TTLL screen/TTLL4-YFPy I18.Project Maximum Z_XY1679337838_Z0_T0_C1.tif
- Figure 3 Part 1/Fig 3b-e TTLL screen/EYFP MB light I4.Project Maximum Z_XY1663875429_Z0_T0_C2.tif
- Figure 3 Part 1/Fig 3b-e TTLL screen/TTLL4-YFPy I18.Project Maximum Z_XY1679337838_Z0_T0_C0.tif
- Figure 3 Part 1/Fig 3b-e TTLL screen/TTLL1-GFP A3 I4.Project Maximum Z_XY1679694761_Z0_T0_C0.tif
- Figure 3 Part 1/Fig 3b-e TTLL screen/TTLL1-GFP A3 I4.Project Maximum Z_XY1679694761_Z0_T0_C2.tif
- Figure 3 Part 1/Fig 3b-e TTLL screen/TTLL4-YFPy I18.Project Maximum Z_XY1679337838_Z0_T0_C2.tif
- Figure 3 Part 1/Fig 3b-e TTLL screen/EYFP MB light I4.Project Maximum Z_XY1663875429_Z0_T0_C1.tif
- Figure 3 Part 1/Fig 3b-e TTLL screen/EYFP MB light I4.Project Maximum Z_XY1663875429_Z0_T0_C0.tif
