# Supplementary material for: TPGS1 regulates central spindle microtubule glutamylation and remodeling during telophase and abscission
Source: EMBO Rep. 2026 Mar 23;27(8):1944–63. doi: 10.1038/s44319-026-00742-3 (PMC13121839; doi:10.1038/s44319-026-00742-3)
Supplement: Supplementary file 13 — Source data Fig. 3 part 3 [file 44319_2026_742_MOESM13_ESM.zip]

Archive with 266 entries (264 files):
- Figure 3 Part 3/
- Figure 3 Part 3/.DS_Store
- __MACOSX/Figure 3 Part 3/._.DS_Store
- Figure 3 Part 3/Fig 3b-e TTLL screen part 3/
- Figure 3 Part 3/Figure 3 Data.xlsx
- __MACOSX/Figure 3 Part 3/._Figure 3 Data.xlsx
- Figure 3 Part 3/Fig 3b-e TTLL screen part 3/YFP Only R1 I2.Project Maximum Z_XY1663271353_Z0_T0_C1.tif
- Figure 3 Part 3/Fig 3b-e TTLL screen part 3/TTLL11-YFP Img 8 yfp2000.Project Maximum Z_XY1648578082_Z0_T0_C2.tif
- Figure 3 Part 3/Fig 3b-e TTLL screen part 3/YFP Only R1 I2.Project Maximum Z_XY1663271353_Z0_T0_C0.tif
- Figure 3 Part 3/Fig 3b-e TTLL screen part 3/TTLL9-YFP A3 I8.Project Maximum Z_XY1679700378_Z0_T0_C2.tif
- Figure 3 Part 3/Fig 3b-e TTLL screen part 3/TTLL11-YFP A2 Img2.Project Maximum Z_XY1648574683_Z0_T0_C2.tif
- Figure 3 Part 3/Fig 3b-e TTLL screen part 3/TTLL11-YFP A2 Img2.Project Maximum Z_XY1648574683_Z0_T0_C0.tif
- Figure 3 Part 3/Fig 3b-e TTLL screen part 3/TTLL9-YFP A3 I8.Project Maximum Z_XY1679700378_Z0_T0_C0.tif
- Figure 3 Part 3/Fig 3b-e TTLL screen part 3/YFP Only R1 I2.Project Maximum Z_XY1663271353_Z0_T0_C2.tif
- Figure 3 Part 3/Fig 3b-e TTLL screen part 3/TTLL11-YFP Img 8 yfp2000.Project Maximum Z_XY1648578082_Z0_T0_C1.tif
- Figure 3 Part 3/Fig 3b-e TTLL screen part 3/TTLL11-YFP Img 8 yfp2000.Project Maximum Z_XY1648578082_Z0_T0_C0.tif
- Figure 3 Part 3/Fig 3b-e TTLL screen part 3/TTLL9-YFP A3 I8.Project Maximum Z_XY1679700378_Z0_T0_C1.tif
- Figure 3 Part 3/Fig 3b-e TTLL screen part 3/TTLL11-YFP A2 Img2.Project Maximum Z_XY1648574683_Z0_T0_C1.tif
- Figure 3 Part 3/Fig 3b-e TTLL screen part 3/TTLL9-YFP A3 I16.Project Maximum Z_XY1679701502_Z0_T0_C2.tif
- Figure 3 Part 3/Fig 3b-e TTLL screen part 3/TTLL9-YFP R1 I5.Project Maximum Z_XY1674167006_Z0_T0_C0.tif
- Figure 3 Part 3/Fig 3b-e TTLL screen part 3/TTLL11-YFP Img 16 yfp 2000.Project Maximum Z_XY1648586920_Z0_T0_C1.tif
- Figure 3 Part 3/Fig 3b-e TTLL screen part 3/TTLL11-YFP Img 14 yfp 1200 - 1.Project Maximum Z_XY1648581343_Z0_T0_C1.tif
- Figure 3 Part 3/Fig 3b-e TTLL screen part 3/TTLL9-GFP A4 I3.Project Maximum Z_XY1675965809_Z0_T0_C1.tif
- Figure 3 Part 3/Fig 3b-e TTLL screen part 3/TTLL9-YFP A3 I1.Project Maximum Z_XY1674674408_Z0_T0_C2.tif
- Figure 3 Part 3/Fig 3b-e TTLL screen part 3/.DS_Store
- __MACOSX/Figure 3 Part 3/Fig 3b-e TTLL screen part 3/._.DS_Store
- Figure 3 Part 3/Fig 3b-e TTLL screen part 3/TTLL9-GFP A4 I4.Project Maximum Z_XY1675966027_Z0_T0_C1.tif
- Figure 3 Part 3/Fig 3b-e TTLL screen part 3/TTLL11-YFP Img 1 yfp1100.Project Maximum Z_XY1648156180_Z0_T0_C2.tif
- Figure 3 Part 3/Fig 3b-e TTLL screen part 3/TTLL11-YFP A1 Img3.Project Maximum Z_XY1650054708_Z0_T0_C2.tif
- Figure 3 Part 3/Fig 3b-e TTLL screen part 3/TTLL11-YFP Img 15 yfp 2000.Project Maximum Z_XY1648586329_Z0_T0_C0.tif
- Figure 3 Part 3/Fig 3b-e TTLL screen part 3/TTLL11-YFP Img 7 yfp2000.Project Maximum Z_XY1648574683_Z0_T0_C1.tif
- Figure 3 Part 3/Fig 3b-e TTLL screen part 3/TTLL11-YFP Img 7 yfp2000.Project Maximum Z_XY1648574683_Z0_T0_C0.tif
- Figure 3 Part 3/Fig 3b-e TTLL screen part 3/TTLL11-YFP Img 6 yfp2000.Project Maximum Z_XY1648574277_Z0_T0_C2.tif
- Figure 3 Part 3/Fig 3b-e TTLL screen part 3/TTLL11-YFP Img 15 yfp 2000.Project Maximum Z_XY1648586329_Z0_T0_C1.tif
- Figure 3 Part 3/Fig 3b-e TTLL screen part 3/TTLL9-YFP A3 I3 - 1.Project Maximum Z_XY1679699600_Z0_T0_C2.tif
- Figure 3 Part 3/Fig 3b-e TTLL screen part 3/TTLL9-YFP A3 I9.Project Maximum Z_XY1679700536_Z0_T0_C2.tif
- Figure 3 Part 3/Fig 3b-e TTLL screen part 3/TTLL9-GFP A4 I4.Project Maximum Z_XY1675966027_Z0_T0_C0.tif
- Figure 3 Part 3/Fig 3b-e TTLL screen part 3/TTLL9-GFP A4 I3.Project Maximum Z_XY1675965809_Z0_T0_C0.tif
- Figure 3 Part 3/Fig 3b-e TTLL screen part 3/TTLL11-YFP Img 14 yfp 1200 - 1.Project Maximum Z_XY1648581343_Z0_T0_C0.tif
- Figure 3 Part 3/Fig 3b-e TTLL screen part 3/TTLL9-YFP A3 I14.Project Maximum Z_XY1679701191_Z0_T0_C2.tif
- Figure 3 Part 3/Fig 3b-e TTLL screen part 3/TTLL11-YFP Img 16 yfp 2000.Project Maximum Z_XY1648586920_Z0_T0_C0.tif
- Figure 3 Part 3/Fig 3b-e TTLL screen part 3/TTLL9-YFP R1 I5.Project Maximum Z_XY1674167006_Z0_T0_C1.tif
- Figure 3 Part 3/Fig 3b-e TTLL screen part 3/YFP Only R1 I4.Project Maximum Z_XY1663271976_Z0_T0_C2.tif
- Figure 3 Part 3/Fig 3b-e TTLL screen part 3/TTLL9-YFP A3 I16.Project Maximum Z_XY1679701502_Z0_T0_C1.tif
- Figure 3 Part 3/Fig 3b-e TTLL screen part 3/YFP Only R1 I4.Project Maximum Z_XY1663271976_Z0_T0_C0.tif
- Figure 3 Part 3/Fig 3b-e TTLL screen part 3/TTLL11-YFP Img 16 yfp 2000.Project Maximum Z_XY1648586920_Z0_T0_C2.tif
- Figure 3 Part 3/Fig 3b-e TTLL screen part 3/TTLL9-YFP A3 I14.Project Maximum Z_XY1679701191_Z0_T0_C0.tif
- Figure 3 Part 3/Fig 3b-e TTLL screen part 3/TTLL11-YFP Img 14 yfp 1200 - 1.Project Maximum Z_XY1648581343_Z0_T0_C2.tif
- Figure 3 Part 3/Fig 3b-e TTLL screen part 3/TTLL9-GFP A4 I3.Project Maximum Z_XY1675965809_Z0_T0_C2.tif
- Figure 3 Part 3/Fig 3b-e TTLL screen part 3/TTLL9-YFP A3 I1.Project Maximum Z_XY1674674408_Z0_T0_C1.tif
- Figure 3 Part 3/Fig 3b-e TTLL screen part 3/TTLL9-GFP A4 I4.Project Maximum Z_XY1675966027_Z0_T0_C2.tif
- Figure 3 Part 3/Fig 3b-e TTLL screen part 3/TTLL11-YFP Img 1 yfp1100.Project Maximum Z_XY1648156180_Z0_T0_C1.tif
- Figure 3 Part 3/Fig 3b-e TTLL screen part 3/TTLL9-YFP A3 I9.Project Maximum Z_XY1679700536_Z0_T0_C0.tif
- Figure 3 Part 3/Fig 3b-e TTLL screen part 3/TTLL9-YFP A3 I3 - 1.Project Maximum Z_XY1679699600_Z0_T0_C0.tif
- Figure 3 Part 3/Fig 3b-e TTLL screen part 3/TTLL11-YFP A1 Img3.Project Maximum Z_XY1650054708_Z0_T0_C1.tif
- Figure 3 Part 3/Fig 3b-e TTLL screen part 3/TTLL11-YFP Img 6 yfp2000.Project Maximum Z_XY1648574277_Z0_T0_C0.tif
- Figure 3 Part 3/Fig 3b-e TTLL screen part 3/TTLL11-YFP Img 7 yfp2000.Project Maximum Z_XY1648574683_Z0_T0_C2.tif
- Figure 3 Part 3/Fig 3b-e TTLL screen part 3/TTLL11-YFP Img 6 yfp2000.Project Maximum Z_XY1648574277_Z0_T0_C1.tif
- Figure 3 Part 3/Fig 3b-e TTLL screen part 3/TTLL11-YFP Img 15 yfp 2000.Project Maximum Z_XY1648586329_Z0_T0_C2.tif
- Figure 3 Part 3/Fig 3b-e TTLL screen part 3/TTLL11-YFP A1 Img3.Project Maximum Z_XY1650054708_Z0_T0_C0.tif
- Figure 3 Part 3/Fig 3b-e TTLL screen part 3/TTLL9-YFP A3 I3 - 1.Project Maximum Z_XY1679699600_Z0_T0_C1.tif
- Figure 3 Part 3/Fig 3b-e TTLL screen part 3/TTLL11-YFP Img 1 yfp1100.Project Maximum Z_XY1648156180_Z0_T0_C0.tif
- Figure 3 Part 3/Fig 3b-e TTLL screen part 3/TTLL9-YFP A3 I9.Project Maximum Z_XY1679700536_Z0_T0_C1.tif
- Figure 3 Part 3/Fig 3b-e TTLL screen part 3/TTLL9-YFP A3 I1.Project Maximum Z_XY1674674408_Z0_T0_C0.tif
- Figure 3 Part 3/Fig 3b-e TTLL screen part 3/TTLL9-YFP A3 I14.Project Maximum Z_XY1679701191_Z0_T0_C1.tif
- Figure 3 Part 3/Fig 3b-e TTLL screen part 3/TTLL9-YFP A3 I16.Project Maximum Z_XY1679701502_Z0_T0_C0.tif
- Figure 3 Part 3/Fig 3b-e TTLL screen part 3/YFP Only R1 I4.Project Maximum Z_XY1663271976_Z0_T0_C1.tif
- Figure 3 Part 3/Fig 3b-e TTLL screen part 3/TTLL9-YFP R1 I5.Project Maximum Z_XY1674167006_Z0_T0_C2.tif
- Figure 3 Part 3/Fig 3b-e TTLL screen part 3/TTLL11-YFP Img 8 yfp2000 - 1.Project Maximum Z_XY1648578082_Z0_T0_C1.tif
- Figure 3 Part 3/Fig 3b-e TTLL screen part 3/TTLL9-YFP A3 I19.Project Maximum Z_XY1679701974_Z0_T0_C2.tif
- Figure 3 Part 3/Fig 3b-e TTLL screen part 3/TTLL11-YFP Img 9 yfp2000.Project Maximum Z_XY1648578368_Z0_T0_C1.tif
- Figure 3 Part 3/Fig 3b-e TTLL screen part 3/TTLL9-YFP A3 I15.Project Maximum Z_XY1679701360_Z0_T0_C0.tif
- Figure 3 Part 3/Fig 3b-e TTLL screen part 3/TTLL11-YFP A1 Img9.Project Maximum Z_XY1650056953_Z0_T0_C2.tif
- Figure 3 Part 3/Fig 3b-e TTLL screen part 3/TTLL11-YFP A2 Img 1.Project Maximum Z_XY1648573797_Z0_T0_C1.tif
- Figure 3 Part 3/Fig 3b-e TTLL screen part 3/TTLL11-YFP Img 4 yfp2000.Project Maximum Z_XY1648157838_Z0_T0_C1.tif
- Figure 3 Part 3/Fig 3b-e TTLL screen part 3/TTLL9-YFP A3 I12.Project Maximum Z_XY1679700912_Z0_T0_C1.tif
- Figure 3 Part 3/Fig 3b-e TTLL screen part 3/TTLL11-YFP A2 Img2 - 1.Project Maximum Z_XY1648574683_Z0_T0_C0.tif
- Figure 3 Part 3/Fig 3b-e TTLL screen part 3/TTLL11-YFP Img 10 yfp2000 - 1.Project Maximum Z_XY1648579577_Z0_T0_C2.tif
- Figure 3 Part 3/Fig 3b-e TTLL screen part 3/YFP Only R1 I5.Project Maximum Z_XY1663272254_Z0_T0_C2.tif
- Figure 3 Part 3/Fig 3b-e TTLL screen part 3/TTLL11-YFP A2 Img2 - 1.Project Maximum Z_XY1648574683_Z0_T0_C1.tif
- Figure 3 Part 3/Fig 3b-e TTLL screen part 3/TTLL9-YFP A3 I12.Project Maximum Z_XY1679700912_Z0_T0_C0.tif
- Figure 3 Part 3/Fig 3b-e TTLL screen part 3/TTLL11-YFP Img 4 yfp2000.Project Maximum Z_XY1648157838_Z0_T0_C0.tif
- Figure 3 Part 3/Fig 3b-e TTLL screen part 3/TTLL11-YFP A2 Img 1.Project Maximum Z_XY1648573797_Z0_T0_C0.tif
- Figure 3 Part 3/Fig 3b-e TTLL screen part 3/TTLL9-YFP A3 I15.Project Maximum Z_XY1679701360_Z0_T0_C1.tif
- Figure 3 Part 3/Fig 3b-e TTLL screen part 3/TTLL11-YFP Img 9 yfp2000.Project Maximum Z_XY1648578368_Z0_T0_C0.tif
- Figure 3 Part 3/Fig 3b-e TTLL screen part 3/TTLL9-YFP A3 I2.Project Maximum Z_XY1674674772_Z0_T0_C2.tif
- Figure 3 Part 3/Fig 3b-e TTLL screen part 3/TTLL11-YFP Img 13 yfp2500.Project Maximum Z_XY1648580917_Z0_T0_C2.tif
- Figure 3 Part 3/Fig 3b-e TTLL screen part 3/TTLL11-YFP Img 8 yfp2000 - 1.Project Maximum Z_XY1648578082_Z0_T0_C0.tif
- Figure 3 Part 3/Fig 3b-e TTLL screen part 3/TTLL11-YFP Img 8 yfp2000 - 1.Project Maximum Z_XY1648578082_Z0_T0_C2.tif
- Figure 3 Part 3/Fig 3b-e TTLL screen part 3/TTLL9-YFP A3 I2.Project Maximum Z_XY1674674772_Z0_T0_C0.tif
- Figure 3 Part 3/Fig 3b-e TTLL screen part 3/TTLL11-YFP Img 13 yfp2500.Project Maximum Z_XY1648580917_Z0_T0_C0.tif
- Figure 3 Part 3/Fig 3b-e TTLL screen part 3/TTLL9-YFP A3 I19.Project Maximum Z_XY1679701974_Z0_T0_C1.tif
- Figure 3 Part 3/Fig 3b-e TTLL screen part 3/TTLL11-YFP Img 9 yfp2000.Project Maximum Z_XY1648578368_Z0_T0_C2.tif
- Figure 3 Part 3/Fig 3b-e TTLL screen part 3/TTLL11-YFP A1 Img9.Project Maximum Z_XY1650056953_Z0_T0_C1.tif
- Figure 3 Part 3/Fig 3b-e TTLL screen part 3/TTLL11-YFP Img 4 yfp2000.Project Maximum Z_XY1648157838_Z0_T0_C2.tif
- Figure 3 Part 3/Fig 3b-e TTLL screen part 3/TTLL11-YFP A2 Img 1.Project Maximum Z_XY1648573797_Z0_T0_C2.tif
- Figure 3 Part 3/Fig 3b-e TTLL screen part 3/TTLL9-YFP A3 I12.Project Maximum Z_XY1679700912_Z0_T0_C2.tif
- Figure 3 Part 3/Fig 3b-e TTLL screen part 3/YFP Only R1 I5.Project Maximum Z_XY1663272254_Z0_T0_C0.tif
- Figure 3 Part 3/Fig 3b-e TTLL screen part 3/TTLL11-YFP Img 10 yfp2000 - 1.Project Maximum Z_XY1648579577_Z0_T0_C1.tif
- Figure 3 Part 3/Fig 3b-e TTLL screen part 3/TTLL11-YFP Img 10 yfp2000 - 1.Project Maximum Z_XY1648579577_Z0_T0_C0.tif
- Figure 3 Part 3/Fig 3b-e TTLL screen part 3/YFP Only R1 I5.Project Maximum Z_XY1663272254_Z0_T0_C1.tif
- Figure 3 Part 3/Fig 3b-e TTLL screen part 3/TTLL11-YFP A2 Img2 - 1.Project Maximum Z_XY1648574683_Z0_T0_C2.tif
- Figure 3 Part 3/Fig 3b-e TTLL screen part 3/TTLL9-YFP A3 I15.Project Maximum Z_XY1679701360_Z0_T0_C2.tif
- Figure 3 Part 3/Fig 3b-e TTLL screen part 3/TTLL11-YFP A1 Img9.Project Maximum Z_XY1650056953_Z0_T0_C0.tif
- Figure 3 Part 3/Fig 3b-e TTLL screen part 3/TTLL9-YFP A3 I19.Project Maximum Z_XY1679701974_Z0_T0_C0.tif
- Figure 3 Part 3/Fig 3b-e TTLL screen part 3/TTLL11-YFP Img 13 yfp2500.Project Maximum Z_XY1648580917_Z0_T0_C1.tif
- Figure 3 Part 3/Fig 3b-e TTLL screen part 3/TTLL9-YFP A3 I2.Project Maximum Z_XY1674674772_Z0_T0_C1.tif
- Figure 3 Part 3/Fig 3b-e TTLL screen part 3/TTLL11-YFP Img 2 yfp2000 - 1.Project Maximum Z_XY1648156745_Z0_T0_C1.tif
- Figure 3 Part 3/Fig 3b-e TTLL screen part 3/TTLL9-YFP A3 I2 - 1.Project Maximum Z_XY1679699371_Z0_T0_C1.tif
- Figure 3 Part 3/Fig 3b-e TTLL screen part 3/TTLL11-YFP A1 Img6.Project Maximum Z_XY1650055434_Z0_T0_C1.tif
- Figure 3 Part 3/Fig 3b-e TTLL screen part 3/TTLL11-YFP A1 Img7.Project Maximum Z_XY1650055906_Z0_T0_C0.tif
- Figure 3 Part 3/Fig 3b-e TTLL screen part 3/TTLL11-YFP Img 4 yfp2000 - 1.Project Maximum Z_XY1648157838_Z0_T0_C1.tif
- Figure 3 Part 3/Fig 3b-e TTLL screen part 3/TTLL11-YFP Img 3 yfp2000.Project Maximum Z_XY1648157505_Z0_T0_C2.tif
- Figure 3 Part 3/Fig 3b-e TTLL screen part 3/TTLL11-YFP A2 Img5.Project Maximum Z_XY1648754590_Z0_T0_C1.tif
- Figure 3 Part 3/Fig 3b-e TTLL screen part 3/YFP Only R1 I1 - 1.Project Maximum Z_XY1663181796_Z0_T0_C2.tif
- Figure 3 Part 3/Fig 3b-e TTLL screen part 3/TTLL9-GFP A4 I5.Project Maximum Z_XY1675967797_Z0_T0_C2.tif
- Figure 3 Part 3/Fig 3b-e TTLL screen part 3/TTLL11-YFP A2 Img5.Project Maximum Z_XY1648754590_Z0_T0_C0.tif
- Figure 3 Part 3/Fig 3b-e TTLL screen part 3/TTLL11-YFP Img 2 yfp2000.Project Maximum Z_XY1648156745_Z0_T0_C2.tif
- Figure 3 Part 3/Fig 3b-e TTLL screen part 3/TTLL11-YFP Img 4 yfp2000 - 1.Project Maximum Z_XY1648157838_Z0_T0_C0.tif
- Figure 3 Part 3/Fig 3b-e TTLL screen part 3/TTLL9-YFP A3 I20.Project Maximum Z_XY1679702138_Z0_T0_C2.tif
- Figure 3 Part 3/Fig 3b-e TTLL screen part 3/TTLL11-YFP A1 Img7.Project Maximum Z_XY1650055906_Z0_T0_C1.tif
- Figure 3 Part 3/Fig 3b-e TTLL screen part 3/TTLL11-YFP A1 Img6.Project Maximum Z_XY1650055434_Z0_T0_C0.tif
- Figure 3 Part 3/Fig 3b-e TTLL screen part 3/TTLL9-YFP A3 I2 - 1.Project Maximum Z_XY1679699371_Z0_T0_C0.tif
- Figure 3 Part 3/Fig 3b-e TTLL screen part 3/TTLL11-YFP Img 2 yfp2000 - 1.Project Maximum Z_XY1648156745_Z0_T0_C0.tif
- Figure 3 Part 3/Fig 3b-e TTLL screen part 3/TTLL11-YFP Img 2 yfp2000 - 1.Project Maximum Z_XY1648156745_Z0_T0_C2.tif
- Figure 3 Part 3/Fig 3b-e TTLL screen part 3/TTLL11-YFP A1 Img6.Project Maximum Z_XY1650055434_Z0_T0_C2.tif
- Figure 3 Part 3/Fig 3b-e TTLL screen part 3/TTLL9-YFP A3 I2 - 1.Project Maximum Z_XY1679699371_Z0_T0_C2.tif
- Figure 3 Part 3/Fig 3b-e TTLL screen part 3/TTLL9-YFP A3 I20.Project Maximum Z_XY1679702138_Z0_T0_C0.tif
- Figure 3 Part 3/Fig 3b-e TTLL screen part 3/TTLL11-YFP Img 4 yfp2000 - 1.Project Maximum Z_XY1648157838_Z0_T0_C2.tif
- Figure 3 Part 3/Fig 3b-e TTLL screen part 3/TTLL11-YFP Img 2 yfp2000.Project Maximum Z_XY1648156745_Z0_T0_C0.tif
- Figure 3 Part 3/Fig 3b-e TTLL screen part 3/TTLL11-YFP Img 3 yfp2000.Project Maximum Z_XY1648157505_Z0_T0_C1.tif
- Figure 3 Part 3/Fig 3b-e TTLL screen part 3/TTLL11-YFP A2 Img5.Project Maximum Z_XY1648754590_Z0_T0_C2.tif
- Figure 3 Part 3/Fig 3b-e TTLL screen part 3/YFP Only R1 I1 - 1.Project Maximum Z_XY1663181796_Z0_T0_C1.tif
- Figure 3 Part 3/Fig 3b-e TTLL screen part 3/TTLL9-GFP A4 I5.Project Maximum Z_XY1675967797_Z0_T0_C1.tif
- Figure 3 Part 3/Fig 3b-e TTLL screen part 3/TTLL9-GFP A4 I5.Project Maximum Z_XY1675967797_Z0_T0_C0.tif
- Figure 3 Part 3/Fig 3b-e TTLL screen part 3/YFP Only R1 I1 - 1.Project Maximum Z_XY1663181796_Z0_T0_C0.tif
- Figure 3 Part 3/Fig 3b-e TTLL screen part 3/TTLL11-YFP Img 3 yfp2000.Project Maximum Z_XY1648157505_Z0_T0_C0.tif
- Figure 3 Part 3/Fig 3b-e TTLL screen part 3/TTLL11-YFP Img 2 yfp2000.Project Maximum Z_XY1648156745_Z0_T0_C1.tif
- Figure 3 Part 3/Fig 3b-e TTLL screen part 3/TTLL9-YFP A3 I20.Project Maximum Z_XY1679702138_Z0_T0_C1.tif
- Figure 3 Part 3/Fig 3b-e TTLL screen part 3/TTLL11-YFP A1 Img7.Project Maximum Z_XY1650055906_Z0_T0_C2.tif
- Figure 3 Part 3/Fig 3b-e TTLL screen part 3/TTLL9-YFP A3 I6.Project Maximum Z_XY1679700103_Z0_T0_C2.tif
- Figure 3 Part 3/Fig 3b-e TTLL screen part 3/TTLL11-YFP A2 Img3 -Trey.Project Maximum Z_XY1648751169_Z0_T0_C1.tif
- Figure 3 Part 3/Fig 3b-e TTLL screen part 3/TTLL11-YFP Img 11 yfp2000.Project Maximum Z_XY1648579897_Z0_T0_C0.tif
- Figure 3 Part 3/Fig 3b-e TTLL screen part 3/TTLL11-YFP Img 5 yfp2000.Project Maximum Z_XY1648573797_Z0_T0_C2.tif
- Figure 3 Part 3/Fig 3b-e TTLL screen part 3/TTLL11-YFP Img 12 yfp2500 - 1.Project Maximum Z_XY1648580285_Z0_T0_C0.tif
- Figure 3 Part 3/Fig 3b-e TTLL screen part 3/TTLL11-YFP Img 9 yfp2000 - 1.Project Maximum Z_XY1648578368_Z0_T0_C0.tif
- Figure 3 Part 3/Fig 3b-e TTLL screen part 3/TTLL9-YFP A3 I7.Project Maximum Z_XY1679700241_Z0_T0_C1.tif
- Figure 3 Part 3/Fig 3b-e TTLL screen part 3/TTLL9-GFP A4 I1.Project Maximum Z_XY1675965339_Z0_T0_C1.tif
- Figure 3 Part 3/Fig 3b-e TTLL screen part 3/TTLL9-YFP A3 I13.Project Maximum Z_XY1679701070_Z0_T0_C2.tif
- Figure 3 Part 3/Fig 3b-e TTLL screen part 3/TTLL9-YFP A3 I4.Project Maximum Z_XY1679699772_Z0_T0_C2.tif
- Figure 3 Part 3/Fig 3b-e TTLL screen part 3/TTLL11-YFP Img 10 yfp2000.Project Maximum Z_XY1648579577_Z0_T0_C1.tif
- Figure 3 Part 3/Fig 3b-e TTLL screen part 3/TTLL9-YFP A3 I18.Project Maximum Z_XY1679701787_Z0_T0_C2.tif
- Figure 3 Part 3/Fig 3b-e TTLL screen part 3/TTLL9-YFP R1 I4.Project Maximum Z_XY1674166819_Z0_T0_C1.tif
- Figure 3 Part 3/Fig 3b-e TTLL screen part 3/TTLL9-YFP R1 I4.Project Maximum Z_XY1674166819_Z0_T0_C0.tif
- Figure 3 Part 3/Fig 3b-e TTLL screen part 3/TTLL11-YFP Img 10 yfp2000.Project Maximum Z_XY1648579577_Z0_T0_C0.tif
- Figure 3 Part 3/Fig 3b-e TTLL screen part 3/TTLL9-YFP A3 I3.Project Maximum Z_XY1674674979_Z0_T0_C2.tif
- Figure 3 Part 3/Fig 3b-e TTLL screen part 3/TTLL11-YFP Img 6 yfp2000 - 1.Project Maximum Z_XY1648574277_Z0_T0_C2.tif
- Figure 3 Part 3/Fig 3b-e TTLL screen part 3/TTLL11-YFP A2 Img4.Project Maximum Z_XY1648752676_Z0_T0_C2.tif
- Figure 3 Part 3/Fig 3b-e TTLL screen part 3/TTLL9-GFP A4 I1.Project Maximum Z_XY1675965339_Z0_T0_C0.tif
- Figure 3 Part 3/Fig 3b-e TTLL screen part 3/TTLL11-YFP Img 9 yfp2000 - 1.Project Maximum Z_XY1648578368_Z0_T0_C1.tif
- Figure 3 Part 3/Fig 3b-e TTLL screen part 3/TTLL9-YFP A3 I7.Project Maximum Z_XY1679700241_Z0_T0_C0.tif
- Figure 3 Part 3/Fig 3b-e TTLL screen part 3/TTLL9-GFP A4 I6.Project Maximum Z_XY1675968056_Z0_T0_C2.tif
- Figure 3 Part 3/Fig 3b-e TTLL screen part 3/TTLL11-YFP Img 12 yfp2500 - 1.Project Maximum Z_XY1648580285_Z0_T0_C1.tif
- Figure 3 Part 3/Fig 3b-e TTLL screen part 3/TTLL11-YFP Img 11 yfp2000.Project Maximum Z_XY1648579897_Z0_T0_C1.tif
- Figure 3 Part 3/Fig 3b-e TTLL screen part 3/TTLL11-YFP A2 Img3 -Trey.Project Maximum Z_XY1648751169_Z0_T0_C0.tif
- Figure 3 Part 3/Fig 3b-e TTLL screen part 3/YFP Only R1 I7.Project Maximum Z_XY1663272885_Z0_T0_C2.tif
- Figure 3 Part 3/Fig 3b-e TTLL screen part 3/TTLL9-YFP A3 I6.Project Maximum Z_XY1679700103_Z0_T0_C1.tif
- Figure 3 Part 3/Fig 3b-e TTLL screen part 3/YFP Only R1 I7.Project Maximum Z_XY1663272885_Z0_T0_C0.tif
- Figure 3 Part 3/Fig 3b-e TTLL screen part 3/TTLL11-YFP A2 Img3 -Trey.Project Maximum Z_XY1648751169_Z0_T0_C2.tif
- Figure 3 Part 3/Fig 3b-e TTLL screen part 3/TTLL11-YFP Img 5 yfp2000.Project Maximum Z_XY1648573797_Z0_T0_C1.tif
- Figure 3 Part 3/Fig 3b-e TTLL screen part 3/TTLL9-GFP A4 I6.Project Maximum Z_XY1675968056_Z0_T0_C0.tif
- Figure 3 Part 3/Fig 3b-e TTLL screen part 3/TTLL9-GFP A4 I1.Project Maximum Z_XY1675965339_Z0_T0_C2.tif
- Figure 3 Part 3/Fig 3b-e TTLL screen part 3/TTLL9-YFP A3 I7.Project Maximum Z_XY1679700241_Z0_T0_C2.tif
- Figure 3 Part 3/Fig 3b-e TTLL screen part 3/TTLL9-YFP A3 I13.Project Maximum Z_XY1679701070_Z0_T0_C1.tif
- Figure 3 Part 3/Fig 3b-e TTLL screen part 3/TTLL11-YFP Img 6 yfp2000 - 1.Project Maximum Z_XY1648574277_Z0_T0_C0.tif
- Figure 3 Part 3/Fig 3b-e TTLL screen part 3/TTLL9-YFP A3 I3.Project Maximum Z_XY1674674979_Z0_T0_C0.tif
- Figure 3 Part 3/Fig 3b-e TTLL screen part 3/TTLL11-YFP A2 Img4.Project Maximum Z_XY1648752676_Z0_T0_C0.tif
- Figure 3 Part 3/Fig 3b-e TTLL screen part 3/TTLL9-YFP A3 I4.Project Maximum Z_XY1679699772_Z0_T0_C1.tif
- Figure 3 Part 3/Fig 3b-e TTLL screen part 3/TTLL11-YFP Img 10 yfp2000.Project Maximum Z_XY1648579577_Z0_T0_C2.tif
- Figure 3 Part 3/Fig 3b-e TTLL screen part 3/TTLL9-YFP R1 I4.Project Maximum Z_XY1674166819_Z0_T0_C2.tif
- Figure 3 Part 3/Fig 3b-e TTLL screen part 3/TTLL9-YFP A3 I18.Project Maximum Z_XY1679701787_Z0_T0_C1.tif
- Figure 3 Part 3/Fig 3b-e TTLL screen part 3/TTLL9-YFP A3 I18.Project Maximum Z_XY1679701787_Z0_T0_C0.tif
- Figure 3 Part 3/Fig 3b-e TTLL screen part 3/TTLL9-YFP A3 I4.Project Maximum Z_XY1679699772_Z0_T0_C0.tif
- Figure 3 Part 3/Fig 3b-e TTLL screen part 3/TTLL11-YFP A2 Img4.Project Maximum Z_XY1648752676_Z0_T0_C1.tif
- Figure 3 Part 3/Fig 3b-e TTLL screen part 3/TTLL11-YFP Img 6 yfp2000 - 1.Project Maximum Z_XY1648574277_Z0_T0_C1.tif
- Figure 3 Part 3/Fig 3b-e TTLL screen part 3/TTLL9-YFP A3 I13.Project Maximum Z_XY1679701070_Z0_T0_C0.tif
- Figure 3 Part 3/Fig 3b-e TTLL screen part 3/TTLL9-YFP A3 I3.Project Maximum Z_XY1674674979_Z0_T0_C1.tif
- Figure 3 Part 3/Fig 3b-e TTLL screen part 3/TTLL11-YFP Img 9 yfp2000 - 1.Project Maximum Z_XY1648578368_Z0_T0_C2.tif
- Figure 3 Part 3/Fig 3b-e TTLL screen part 3/TTLL9-GFP A4 I6.Project Maximum Z_XY1675968056_Z0_T0_C1.tif
- Figure 3 Part 3/Fig 3b-e TTLL screen part 3/TTLL11-YFP Img 5 yfp2000.Project Maximum Z_XY1648573797_Z0_T0_C0.tif
- Figure 3 Part 3/Fig 3b-e TTLL screen part 3/TTLL11-YFP Img 11 yfp2000.Project Maximum Z_XY1648579897_Z0_T0_C2.tif
- Figure 3 Part 3/Fig 3b-e TTLL screen part 3/TTLL11-YFP Img 12 yfp2500 - 1.Project Maximum Z_XY1648580285_Z0_T0_C2.tif
- Figure 3 Part 3/Fig 3b-e TTLL screen part 3/YFP Only R1 I7.Project Maximum Z_XY1663272885_Z0_T0_C1.tif
- Figure 3 Part 3/Fig 3b-e TTLL screen part 3/TTLL9-YFP A3 I6.Project Maximum Z_XY1679700103_Z0_T0_C0.tif
- Figure 3 Part 3/Fig 3b-e TTLL screen part 3/TTLL9-YFP A3 I1 - 1.Project Maximum Z_XY1679699160_Z0_T0_C1.tif
- Figure 3 Part 3/Fig 3b-e TTLL screen part 3/TTLL11-YFP Img 16 yfp 2000 - 1.Project Maximum Z_XY1648586920_Z0_T0_C1.tif
- Figure 3 Part 3/Fig 3b-e TTLL screen part 3/TTLL9-GFP A4 I2.Project Maximum Z_XY1675965557_Z0_T0_C0.tif
- Figure 3 Part 3/Fig 3b-e TTLL screen part 3/TTLL11-YFP Img 12 yfp2500.Project Maximum Z_XY1648580285_Z0_T0_C1.tif
- Figure 3 Part 3/Fig 3b-e TTLL screen part 3/TTLL11-YFP Img 14 yfp 1200.Project Maximum Z_XY1648581343_Z0_T0_C0.tif
- Figure 3 Part 3/Fig 3b-e TTLL screen part 3/TTLL9-YFP A3 I17.Project Maximum Z_XY1679701639_Z0_T0_C0.tif
- Figure 3 Part 3/Fig 3b-e TTLL screen part 3/TTLL11-YFP Img 1 yfp1100 - 1.Project Maximum Z_XY1648156180_Z0_T0_C0.tif
- Figure 3 Part 3/Fig 3b-e TTLL screen part 3/TTLL9-YFP A3 I11.Project Maximum Z_XY1679700787_Z0_T0_C0.tif
- Figure 3 Part 3/Fig 3b-e TTLL screen part 3/TTLL9-YFP A3 I11.Project Maximum Z_XY1679700787_Z0_T0_C1.tif
- Figure 3 Part 3/Fig 3b-e TTLL screen part 3/TTLL11-YFP Img 1 yfp1100 - 1.Project Maximum Z_XY1648156180_Z0_T0_C1.tif
- Figure 3 Part 3/Fig 3b-e TTLL screen part 3/TTLL9-YFP A3 I17.Project Maximum Z_XY1679701639_Z0_T0_C1.tif
- Figure 3 Part 3/Fig 3b-e TTLL screen part 3/TTLL11-YFP Img 14 yfp 1200.Project Maximum Z_XY1648581343_Z0_T0_C1.tif
- Figure 3 Part 3/Fig 3b-e TTLL screen part 3/TTLL11-YFP Img 12 yfp2500.Project Maximum Z_XY1648580285_Z0_T0_C0.tif
- Figure 3 Part 3/Fig 3b-e TTLL screen part 3/TTLL9-GFP A4 I2.Project Maximum Z_XY1675965557_Z0_T0_C1.tif
- Figure 3 Part 3/Fig 3b-e TTLL screen part 3/TTLL11-YFP Img 16 yfp 2000 - 1.Project Maximum Z_XY1648586920_Z0_T0_C0.tif
- Figure 3 Part 3/Fig 3b-e TTLL screen part 3/TTLL9-YFP A3 I1 - 1.Project Maximum Z_XY1679699160_Z0_T0_C0.tif
- Figure 3 Part 3/Fig 3b-e TTLL screen part 3/TTLL9-YFP A3 I1 - 1.Project Maximum Z_XY1679699160_Z0_T0_C2.tif
- Figure 3 Part 3/Fig 3b-e TTLL screen part 3/TTLL11-YFP Img 16 yfp 2000 - 1.Project Maximum Z_XY1648586920_Z0_T0_C2.tif
- Figure 3 Part 3/Fig 3b-e TTLL screen part 3/TTLL11-YFP Img 12 yfp2500.Project Maximum Z_XY1648580285_Z0_T0_C2.tif
- Figure 3 Part 3/Fig 3b-e TTLL screen part 3/TTLL11-YFP Img 1 yfp1100 - 1.Project Maximum Z_XY1648156180_Z0_T0_C2.tif
- Figure 3 Part 3/Fig 3b-e TTLL screen part 3/TTLL9-YFP A3 I11.Project Maximum Z_XY1679700787_Z0_T0_C2.tif
- Figure 3 Part 3/Fig 3b-e TTLL screen part 3/TTLL9-YFP A3 I17.Project Maximum Z_XY1679701639_Z0_T0_C2.tif
- Figure 3 Part 3/Fig 3b-e TTLL screen part 3/TTLL11-YFP Img 14 yfp 1200.Project Maximum Z_XY1648581343_Z0_T0_C2.tif
- Figure 3 Part 3/Fig 3b-e TTLL screen part 3/TTLL9-GFP A4 I2.Project Maximum Z_XY1675965557_Z0_T0_C2.tif
- Figure 3 Part 3/Fig 3b-e TTLL screen part 3/TTLL11-YFP A1 Img8.Project Maximum Z_XY1650056268_Z0_T0_C1.tif
- Figure 3 Part 3/Fig 3b-e TTLL screen part 3/TTLL11-YFP Img 15 yfp 2000 - 1.Project Maximum Z_XY1648586329_Z0_T0_C0.tif
- Figure 3 Part 3/Fig 3b-e TTLL screen part 3/TTLL11-YFP A2 Img 1 - 1.Project Maximum Z_XY1648573797_Z0_T0_C1.tif
- Figure 3 Part 3/Fig 3b-e TTLL screen part 3/YFP Only R1 I6.Project Maximum Z_XY1663272556_Z0_T0_C0.tif
- Figure 3 Part 3/Fig 3b-e TTLL screen part 3/TTLL9-YFP A3 I10.Project Maximum Z_XY1679700685_Z0_T0_C1.tif
- Figure 3 Part 3/Fig 3b-e TTLL screen part 3/TTLL11-YFP A1 Img5.Project Maximum Z_XY1650055197_Z0_T0_C2.tif
- Figure 3 Part 3/Fig 3b-e TTLL screen part 3/TTLL11-YFP Img 11 yfp2000 - 1.Project Maximum Z_XY1648579897_Z0_T0_C1.tif
- Figure 3 Part 3/Fig 3b-e TTLL screen part 3/TTLL11-YFP Img 11 yfp2000 - 1.Project Maximum Z_XY1648579897_Z0_T0_C0.tif
- Figure 3 Part 3/Fig 3b-e TTLL screen part 3/TTLL9-YFP A3 I10.Project Maximum Z_XY1679700685_Z0_T0_C0.tif
- Figure 3 Part 3/Fig 3b-e TTLL screen part 3/YFP Only R1 I6.Project Maximum Z_XY1663272556_Z0_T0_C1.tif
- Figure 3 Part 3/Fig 3b-e TTLL screen part 3/TTLL11-YFP A2 Img 1 - 1.Project Maximum Z_XY1648573797_Z0_T0_C0.tif
- Figure 3 Part 3/Fig 3b-e TTLL screen part 3/TTLL11-YFP Img 15 yfp 2000 - 1.Project Maximum Z_XY1648586329_Z0_T0_C1.tif
- Figure 3 Part 3/Fig 3b-e TTLL screen part 3/TTLL11-YFP A1 Img8.Project Maximum Z_XY1650056268_Z0_T0_C0.tif
- Figure 3 Part 3/Fig 3b-e TTLL screen part 3/TTLL11-YFP A1 Img8.Project Maximum Z_XY1650056268_Z0_T0_C2.tif
- Figure 3 Part 3/Fig 3b-e TTLL screen part 3/TTLL11-YFP A2 Img 1 - 1.Project Maximum Z_XY1648573797_Z0_T0_C2.tif
- Figure 3 Part 3/Fig 3b-e TTLL screen part 3/TTLL9-YFP A3 I10.Project Maximum Z_XY1679700685_Z0_T0_C2.tif
- Figure 3 Part 3/Fig 3b-e TTLL screen part 3/TTLL11-YFP A1 Img5.Project Maximum Z_XY1650055197_Z0_T0_C1.tif
- Figure 3 Part 3/Fig 3b-e TTLL screen part 3/TTLL11-YFP Img 11 yfp2000 - 1.Project Maximum Z_XY1648579897_Z0_T0_C2.tif
- Figure 3 Part 3/Fig 3b-e TTLL screen part 3/TTLL11-YFP A1 Img5.Project Maximum Z_XY1650055197_Z0_T0_C0.tif
- Figure 3 Part 3/Fig 3b-e TTLL screen part 3/YFP Only R1 I6.Project Maximum Z_XY1663272556_Z0_T0_C2.tif
- Figure 3 Part 3/Fig 3b-e TTLL screen part 3/TTLL11-YFP Img 15 yfp 2000 - 1.Project Maximum Z_XY1648586329_Z0_T0_C2.tif
- Figure 3 Part 3/Fig 3b-e TTLL screen part 3/TTLL11-YFP A1 Img10.Project Maximum Z_XY1650057192_Z0_T0_C2.tif
- Figure 3 Part 3/Fig 3b-e TTLL screen part 3/TTLL9-YFP R1 I2.Project Maximum Z_XY1674164978_Z0_T0_C2.tif
- Figure 3 Part 3/Fig 3b-e TTLL screen part 3/YFP Only R1 I3.Project Maximum Z_XY1663271765_Z0_T0_C2.tif
- Figure 3 Part 3/Fig 3b-e TTLL screen part 3/TTLL11-YFP Img 3 yfp2000 - 1.Project Maximum Z_XY1648157505_Z0_T0_C2.tif
- Figure 3 Part 3/Fig 3b-e TTLL screen part 3/TTLL11-YFP A1 Img4.Project Maximum Z_XY1650054980_Z0_T0_C1.tif
- Figure 3 Part 3/Fig 3b-e TTLL screen part 3/TTLL9-YFP R1 I3.Project Maximum Z_XY1674165237_Z0_T0_C2.tif
- Figure 3 Part 3/Fig 3b-e TTLL screen part 3/TTLL9-YFP A3 I5.Project Maximum Z_XY1679699930_Z0_T0_C0.tif
- Figure 3 Part 3/Fig 3b-e TTLL screen part 3/TTLL11-YFP Img 13 yfp2500 - 1.Project Maximum Z_XY1648580917_Z0_T0_C0.tif
- Figure 3 Part 3/Fig 3b-e TTLL screen part 3/TTLL9-YFP R1 I6.Project Maximum Z_XY1674167234_Z0_T0_C0.tif
- Figure 3 Part 3/Fig 3b-e TTLL screen part 3/TTLL9-YFP R1 I6.Project Maximum Z_XY1674167234_Z0_T0_C1.tif
- Figure 3 Part 3/Fig 3b-e TTLL screen part 3/TTLL11-YFP Img 13 yfp2500 - 1.Project Maximum Z_XY1648580917_Z0_T0_C1.tif
- Figure 3 Part 3/Fig 3b-e TTLL screen part 3/TTLL9-YFP A3 I5.Project Maximum Z_XY1679699930_Z0_T0_C1.tif
- Figure 3 Part 3/Fig 3b-e TTLL screen part 3/TTLL11-YFP A1 Img4.Project Maximum Z_XY1650054980_Z0_T0_C0.tif
- Figure 3 Part 3/Fig 3b-e TTLL screen part 3/TTLL11-YFP A1 Img10.Project Maximum Z_XY1650057192_Z0_T0_C1.tif
- Figure 3 Part 3/Fig 3b-e TTLL screen part 3/TTLL9-YFP R1 I2.Project Maximum Z_XY1674164978_Z0_T0_C1.tif
- Figure 3 Part 3/Fig 3b-e TTLL screen part 3/TTLL9-YFP R1 I3.Project Maximum Z_XY1674165237_Z0_T0_C1.tif
- Figure 3 Part 3/Fig 3b-e TTLL screen part 3/TTLL11-YFP A1 Img4.Project Maximum Z_XY1650054980_Z0_T0_C2.tif
- Figure 3 Part 3/Fig 3b-e TTLL screen part 3/TTLL11-YFP Img 3 yfp2000 - 1.Project Maximum Z_XY1648157505_Z0_T0_C1.tif
- Figure 3 Part 3/Fig 3b-e TTLL screen part 3/YFP Only R1 I3.Project Maximum Z_XY1663271765_Z0_T0_C1.tif
- Figure 3 Part 3/Fig 3b-e TTLL screen part 3/TTLL9-YFP R1 I6.Project Maximum Z_XY1674167234_Z0_T0_C2.tif
- Figure 3 Part 3/Fig 3b-e TTLL screen part 3/TTLL11-YFP Img 13 yfp2500 - 1.Project Maximum Z_XY1648580917_Z0_T0_C2.tif
- Figure 3 Part 3/Fig 3b-e TTLL screen part 3/TTLL9-YFP A3 I5.Project Maximum Z_XY1679699930_Z0_T0_C2.tif
- Figure 3 Part 3/Fig 3b-e TTLL screen part 3/TTLL11-YFP Img 3 yfp2000 - 1.Project Maximum Z_XY1648157505_Z0_T0_C0.tif
- Figure 3 Part 3/Fig 3b-e TTLL screen part 3/YFP Only R1 I3.Project Maximum Z_XY1663271765_Z0_T0_C0.tif
- Figure 3 Part 3/Fig 3b-e TTLL screen part 3/TTLL9-YFP R1 I3.Project Maximum Z_XY1674165237_Z0_T0_C0.tif
- Figure 3 Part 3/Fig 3b-e TTLL screen part 3/TTLL9-YFP R1 I2.Project Maximum Z_XY1674164978_Z0_T0_C0.tif
- Figure 3 Part 3/Fig 3b-e TTLL screen part 3/TTLL11-YFP A1 Img10.Project Maximum Z_XY1650057192_Z0_T0_C0.tif
