# Supplementary material for: TPGS1 regulates central spindle microtubule glutamylation and remodeling during telophase and abscission
Source: EMBO Rep. 2026 Mar 23;27(8):1944–63. doi: 10.1038/s44319-026-00742-3 (PMC13121839; doi:10.1038/s44319-026-00742-3)
Supplement: Supplementary file 13 — Source data Fig. 3 part 3 [file 44319_2026_742_MOESM13_ESM.zip › Figure 3 Part 3/Figure 3 Data.xlsx]

## Sheet: 3B
Note: This was a screen, done on only one biological replicate. Group sizes vary based on how many cells were identified in telophase during that experiment.
3B (Raw)
EYFP-N3	TTLL1-EGFP	TTLL4-EYFP	TTLL5-EYFP	TTLL6-EYFP	TTLL7-EYFP	TTLL9-EYFP	TTLL11-EYFP	CCP1-EYFP	CCP5-EYFP
1.3794	3.99565	0.811097	0.952795	0.365941	1.46174	0.60143	2.08847	0.800221	1.21976
0.859063	4.37002	1.06149	0.41243	0.741315	0.744208	0.551346	0.94986	1.33468	1.11293
0.513369	2.09971	0.440887	0.932624	0.724018	0.876985	1.17323	1.36323	0.670553	0.508644
1.79825	1.42679	1.34739	1.96615	0.570991	1.70991	0.843541	0.538296	0.736164	0.718613
0.56606	2.46215	1.05169	0.966531	0.326247	0.582713	1.00818	1.07453	1.54096	1.41951
1.81923	1.13687	0.714089	0.692711	1.11032	1.11499	1.19734	0.934093	0.449813	1.11744
1.04455	0.673418	1.02503	1.03799	0.458515	0.735155		0.423937	0.236884	1.0674
1.07577	1.59249	1.03657	0.518395		0.75157		0.610546	0.806028	0.438971
1.56364	0.886729	0.672363	0.962879		0.658008		1.06705	0.877689	0.699685
1.4451	1.26244	0.680343	2.34815		1.904		1.8446	0.834845	0.654788
0.801268	1.70434	0.701332	0.78903		0.757679		0.857285
1.54481	2.71459	1.27777	0.671769		0.765903		1.50068
0.925109	0.956684	0.503365	1.18414		1.02412		0.609833
1.38661	1.86025	0.927251	0.385147		1.03385		0.928093
0.727919	1.37823		0.509188		0.851456		1.07854
1.66502	0.626331		1.31873		0.524359		2.84487
1.08085	0.601003				0.433235		1.36515
0.556298	2.68159				0.953446		1.66405
1.07013	1.02949				1.58343		1.1023
1.25084	1.22087						0.85191
0.985843	1.48999						0.989893
1.02918	1.57848						1.77023
0.497072	1.45562						0.862976
1.00264	1.29749						1.6277
0.90143	0.462223						1.70369
1.0319	0.906286						1.29875
0.765407	0.769043						0.725658
0.616354	1.40904						0.745947
1.08871	1.00538						0.838591
1.06611	0.934377						1.00905
1.07531	3.61234						0.582054
0.870066	0.459135						2.32194
1.19467	0.766882						1.99989
0.752221	0.580009						1.49486
	0.931557						1.56229
	1.73833						0.836289
	0.812276						1.43568
	0.620984						2.20942
	1.44748						0.880255
	0.929179						0.971638
	1.07311						0.762657
	1.2968
	1.41182
	1.48806
	1.14801
	1.27035
	1.20585
	0.454428
	0.44711

## Sheet: 3E
Note: This was a screen, done on only one biological replicate. Group sizes vary based on how many cells were identified in telophase during that experiment.
3E (Raw)
Early Telophase	Late Telophase
0.769043	0.673418
1.40904	1.59249
1.00538	1.02949
1.26244	1.22087
0.886729	1.48999
1.86025	1.57848
1.37823	0.934377
0.626331	3.61234
0.766882	1.70434
0.580009	2.71459
0.931557	0.956684
1.07311	1.73833
1.2968	0.620984
1.48806	0.929179
1.27035	1.41182
1.20585	0.462223
0.44711	1.45562
	1.29749
	0.812276
	1.44748
	1.14801
	0.454428
