# Supplementary material for: TPGS1 regulates central spindle microtubule glutamylation and remodeling during telophase and abscission
Source: EMBO Rep. 2026 Mar 23;27(8):1944–63. doi: 10.1038/s44319-026-00742-3 (PMC13121839; doi:10.1038/s44319-026-00742-3)
Supplement: Supplementary file 14 — Source data Fig. 4 [file 44319_2026_742_MOESM14_ESM.zip]

Archive with 212 entries (209 files):
- Figure 4/
- Figure 4/.DS_Store
- __MACOSX/Figure 4/._.DS_Store
- Figure 4/Fig 4a TTLL1 wb/
- Figure 4/Fig 4a TTLL1 wb.zip
- Figure 4/Figure 4 Data.xlsx
- __MACOSX/Figure 4/._Figure 4 Data.xlsx
- Figure 4/4cd timelapse.tif
- __MACOSX/Figure 4/._4cd timelapse.tif
- Figure 4/Fig 4ef Cas9 TPGS1-EYFP-3'UTR acetylated tubulin/
- Figure 4/Fig 4a TTLL1 wb/ttll1 mb WB annotated.tif
- __MACOSX/Figure 4/Fig 4a TTLL1 wb/._ttll1 mb WB annotated.tif
- Figure 4/Fig 4a TTLL1 wb/ttll1 mb WB.tif
- __MACOSX/Figure 4/Fig 4a TTLL1 wb/._ttll1 mb WB.tif
- Figure 4/Fig 4ef Cas9 TPGS1-EYFP-3'UTR acetylated tubulin/Cas9 TPGS1-3utr R3 2-5-25 LT10.Project Maximum Z_XY1738697780_Z0_T0_C0.tif
- Figure 4/Fig 4ef Cas9 TPGS1-EYFP-3'UTR acetylated tubulin/Cas9 TPGS1-3utr R1 1-28-24 ET8.Project Maximum Z_XY1738624870_Z0_T0_C0.tif
- Figure 4/Fig 4ef Cas9 TPGS1-EYFP-3'UTR acetylated tubulin/Cas9 TPGS1-3utr R3 2-5-25 LT8.Project Maximum Z_XY1738696612_Z0_T0_C0.tif
- Figure 4/Fig 4ef Cas9 TPGS1-EYFP-3'UTR acetylated tubulin/Cas9 TPGS1-3utr R2 2-5-25 ET2.Project Maximum Z_XY1738620516_Z0_T0_C1.tif
- Figure 4/Fig 4ef Cas9 TPGS1-EYFP-3'UTR acetylated tubulin/Cas9 TPGS1-3utr R2 2-5-25 ET2.Project Maximum Z_XY1738620516_Z0_T0_C0.tif
- Figure 4/Fig 4ef Cas9 TPGS1-EYFP-3'UTR acetylated tubulin/Cas9 TPGS1-3utr R3 2-5-25 LT8.Project Maximum Z_XY1738696612_Z0_T0_C1.tif
- Figure 4/Fig 4ef Cas9 TPGS1-EYFP-3'UTR acetylated tubulin/Cas9 TPGS1-3utr R1 1-28-24 ET8.Project Maximum Z_XY1738624870_Z0_T0_C1.tif
- Figure 4/Fig 4ef Cas9 TPGS1-EYFP-3'UTR acetylated tubulin/Cas9 TPGS1-3utr R2 2-5-25 ET4 EXIMG.Project Maximum Z - 1_XY1738621115_Z0_T0_C2.tif
- Figure 4/Fig 4ef Cas9 TPGS1-EYFP-3'UTR acetylated tubulin/Cas9 TPGS1-3utr R3 2-5-25 LT10.Project Maximum Z_XY1738697780_Z0_T0_C1.tif
- Figure 4/Fig 4ef Cas9 TPGS1-EYFP-3'UTR acetylated tubulin/Cas9 TPGS1-3utr R1 1-28-24 ET4.Project Maximum Z_XY1738101768_Z0_T0_C2.tif
- Figure 4/Fig 4ef Cas9 TPGS1-EYFP-3'UTR acetylated tubulin/Cas9 TPGS1-3utr R1 1-28-24 ET4.Project Maximum Z_XY1738101768_Z0_T0_C0.tif
- Figure 4/Fig 4ef Cas9 TPGS1-EYFP-3'UTR acetylated tubulin/Cas9 TPGS1-3utr R2 2-5-25 ET4 EXIMG.Project Maximum Z - 1_XY1738621115_Z0_T0_C0.tif
- Figure 4/Fig 4ef Cas9 TPGS1-EYFP-3'UTR acetylated tubulin/Cas9 TPGS1-3utr R2 2-5-25 ET2.Project Maximum Z_XY1738620516_Z0_T0_C2.tif
- Figure 4/Fig 4ef Cas9 TPGS1-EYFP-3'UTR acetylated tubulin/Cas9 TPGS1-3utr R1 1-28-24 ET8.Project Maximum Z_XY1738624870_Z0_T0_C2.tif
- Figure 4/Fig 4ef Cas9 TPGS1-EYFP-3'UTR acetylated tubulin/Cas9 TPGS1-3utr R2 2-5-25 ET4 EXIMG.Project Maximum Z - 1_XY1738621115_Z0_T0_C1.tif
- Figure 4/Fig 4ef Cas9 TPGS1-EYFP-3'UTR acetylated tubulin/Cas9 TPGS1-3utr R3 2-5-25 LT8.Project Maximum Z_XY1738696612_Z0_T0_C2.tif
- Figure 4/Fig 4ef Cas9 TPGS1-EYFP-3'UTR acetylated tubulin/Cas9 TPGS1-3utr R3 2-5-25 LT10.Project Maximum Z_XY1738697780_Z0_T0_C2.tif
- Figure 4/Fig 4ef Cas9 TPGS1-EYFP-3'UTR acetylated tubulin/Cas9 TPGS1-3utr R1 1-28-24 ET4.Project Maximum Z_XY1738101768_Z0_T0_C1.tif
- Figure 4/Fig 4ef Cas9 TPGS1-EYFP-3'UTR acetylated tubulin/Cas9 TPGS1-3utr R3 2-5-25 ET7.Project Maximum Z_XY1738696427_Z0_T0_C2.tif
- Figure 4/Fig 4ef Cas9 TPGS1-EYFP-3'UTR acetylated tubulin/Cas9 TPGS1-3utr R3 2-5-25 LT3LT4.Project Maximum Z_XY1738694598_Z0_T0_C1.tif
- Figure 4/Fig 4ef Cas9 TPGS1-EYFP-3'UTR acetylated tubulin/Cas9 TPGS1-3utr R3 2-5-25 ET1 exim.Project Maximum Z_XY1738692692_Z0_T0_C0.tif
- Figure 4/Fig 4ef Cas9 TPGS1-EYFP-3'UTR acetylated tubulin/Cas9 TPGS1-3utr R2 2-5-25 ET7 LT6.Project Maximum Z_XY1738623397_Z0_T0_C0.tif
- Figure 4/Fig 4ef Cas9 TPGS1-EYFP-3'UTR acetylated tubulin/Cas9 TPGS1-3utr R1 1-28-24 ET1.Project Maximum Z_XY1738099660_Z0_T0_C0.tif
- Figure 4/Fig 4ef Cas9 TPGS1-EYFP-3'UTR acetylated tubulin/Cas9 TPGS1-3utr R3 2-5-25 LT6.Project Maximum Z_XY1738695483_Z0_T0_C1.tif
- Figure 4/Fig 4ef Cas9 TPGS1-EYFP-3'UTR acetylated tubulin/Cas9 TPGS1-3utr R2 2-5-25 LT3.Project Maximum Z_XY1738618576_Z0_T0_C0.tif
- Figure 4/Fig 4ef Cas9 TPGS1-EYFP-3'UTR acetylated tubulin/Cas9 TPGS1-3utr R2 2-5-25 LT4 figimg.Project Maximum Z_XY1738620138_Z0_T0_C0.tif
- Figure 4/Fig 4ef Cas9 TPGS1-EYFP-3'UTR acetylated tubulin/Cas9 TPGS1-3utr R2 2-5-25 LT4 figimg.Project Maximum Z_XY1738620138_Z0_T0_C1.tif
- Figure 4/Fig 4ef Cas9 TPGS1-EYFP-3'UTR acetylated tubulin/Cas9 TPGS1-3utr R2 2-5-25 LT3.Project Maximum Z_XY1738618576_Z0_T0_C1.tif
- Figure 4/Fig 4ef Cas9 TPGS1-EYFP-3'UTR acetylated tubulin/Cas9 TPGS1-3utr R3 2-5-25 LT6.Project Maximum Z_XY1738695483_Z0_T0_C0.tif
- Figure 4/Fig 4ef Cas9 TPGS1-EYFP-3'UTR acetylated tubulin/Cas9 TPGS1-3utr R1 1-28-24 ET1.Project Maximum Z_XY1738099660_Z0_T0_C1.tif
- Figure 4/Fig 4ef Cas9 TPGS1-EYFP-3'UTR acetylated tubulin/Cas9 TPGS1-3utr R3 2-5-25 LT1 exim.Project Maximum Z_XY1738692427_Z0_T0_C2.tif
- Figure 4/Fig 4ef Cas9 TPGS1-EYFP-3'UTR acetylated tubulin/Cas9 TPGS1-3utr R2 2-5-25 ET7 LT6.Project Maximum Z_XY1738623397_Z0_T0_C1.tif
- Figure 4/Fig 4ef Cas9 TPGS1-EYFP-3'UTR acetylated tubulin/Cas9 TPGS1-3utr R3 2-5-25 ET1 exim.Project Maximum Z_XY1738692692_Z0_T0_C1.tif
- Figure 4/Fig 4ef Cas9 TPGS1-EYFP-3'UTR acetylated tubulin/Cas9 TPGS1-3utr R3 2-5-25 LT3LT4.Project Maximum Z_XY1738694598_Z0_T0_C0.tif
- Figure 4/Fig 4ef Cas9 TPGS1-EYFP-3'UTR acetylated tubulin/Cas9 TPGS1-3utr R3 2-5-25 ET7.Project Maximum Z_XY1738696427_Z0_T0_C1.tif
- Figure 4/Fig 4ef Cas9 TPGS1-EYFP-3'UTR acetylated tubulin/Cas9 TPGS1-3utr R3 2-5-25 LT3LT4.Project Maximum Z_XY1738694598_Z0_T0_C2.tif
- Figure 4/Fig 4ef Cas9 TPGS1-EYFP-3'UTR acetylated tubulin/Cas9 TPGS1-3utr R3 2-5-25 LT1 exim.Project Maximum Z_XY1738692427_Z0_T0_C0.tif
- Figure 4/Fig 4ef Cas9 TPGS1-EYFP-3'UTR acetylated tubulin/Cas9 TPGS1-3utr R3 2-5-25 LT6.Project Maximum Z_XY1738695483_Z0_T0_C2.tif
- Figure 4/Fig 4ef Cas9 TPGS1-EYFP-3'UTR acetylated tubulin/Cas9 TPGS1-3utr R2 2-5-25 LT3.Project Maximum Z_XY1738618576_Z0_T0_C2.tif
- Figure 4/Fig 4ef Cas9 TPGS1-EYFP-3'UTR acetylated tubulin/Cas9 TPGS1-3utr R2 2-5-25 LT4 figimg.Project Maximum Z_XY1738620138_Z0_T0_C2.tif
- Figure 4/Fig 4ef Cas9 TPGS1-EYFP-3'UTR acetylated tubulin/Cas9 TPGS1-3utr R1 1-28-24 ET1.Project Maximum Z_XY1738099660_Z0_T0_C2.tif
- Figure 4/Fig 4ef Cas9 TPGS1-EYFP-3'UTR acetylated tubulin/Cas9 TPGS1-3utr R3 2-5-25 ET1 exim.Project Maximum Z_XY1738692692_Z0_T0_C2.tif
- Figure 4/Fig 4ef Cas9 TPGS1-EYFP-3'UTR acetylated tubulin/Cas9 TPGS1-3utr R3 2-5-25 LT1 exim.Project Maximum Z_XY1738692427_Z0_T0_C1.tif
- Figure 4/Fig 4ef Cas9 TPGS1-EYFP-3'UTR acetylated tubulin/Cas9 TPGS1-3utr R2 2-5-25 ET7 LT6.Project Maximum Z_XY1738623397_Z0_T0_C2.tif
- Figure 4/Fig 4ef Cas9 TPGS1-EYFP-3'UTR acetylated tubulin/Cas9 TPGS1-3utr R3 2-5-25 ET7.Project Maximum Z_XY1738696427_Z0_T0_C0.tif
- Figure 4/Fig 4ef Cas9 TPGS1-EYFP-3'UTR acetylated tubulin/Cas9 TPGS1-3utr R3 2-5-25 ET10.Project Maximum Z_XY1738697469_Z0_T0_C0.tif
- Figure 4/Fig 4ef Cas9 TPGS1-EYFP-3'UTR acetylated tubulin/Cas9 TPGS1-3utr R2 2-5-25 LT1.Project Maximum Z_XY1738617804_Z0_T0_C2.tif
- Figure 4/Fig 4ef Cas9 TPGS1-EYFP-3'UTR acetylated tubulin/Cas9 TPGS1-3utr R1 1-28-24 LT6.Project Maximum Z_XY1738103009_Z0_T0_C2.tif
- Figure 4/Fig 4ef Cas9 TPGS1-EYFP-3'UTR acetylated tubulin/Cas9 TPGS1-3utr R2 2-5-25 ET5.Project Maximum Z_XY1738621541_Z0_T0_C0.tif
- Figure 4/Fig 4ef Cas9 TPGS1-EYFP-3'UTR acetylated tubulin/Cas9 TPGS1-3utr R1 1-28-24 LT10.Project Maximum Z_XY1738626891_Z0_T0_C2.tif
- Figure 4/Fig 4ef Cas9 TPGS1-EYFP-3'UTR acetylated tubulin/Cas9 TPGS1-3utr R1 1-28-24 ET9.Project Maximum Z_XY1738625216_Z0_T0_C2.tif
- Figure 4/Fig 4ef Cas9 TPGS1-EYFP-3'UTR acetylated tubulin/Cas9 TPGS1-3utr R2 2-5-25 ET5.Project Maximum Z_XY1738621541_Z0_T0_C1.tif
- Figure 4/Fig 4ef Cas9 TPGS1-EYFP-3'UTR acetylated tubulin/Cas9 TPGS1-3utr R2 2-5-25 LT7.Project Maximum Z_XY1738623620_Z0_T0_C2.tif
- Figure 4/Fig 4ef Cas9 TPGS1-EYFP-3'UTR acetylated tubulin/Cas9 TPGS1-3utr R3 2-5-25 ET10.Project Maximum Z_XY1738697469_Z0_T0_C1.tif
- Figure 4/Fig 4ef Cas9 TPGS1-EYFP-3'UTR acetylated tubulin/Cas9 TPGS1-3utr R2 2-5-25 LT1.Project Maximum Z_XY1738617804_Z0_T0_C1.tif
- Figure 4/Fig 4ef Cas9 TPGS1-EYFP-3'UTR acetylated tubulin/Cas9 TPGS1-3utr R2 2-5-25 LT7.Project Maximum Z_XY1738623620_Z0_T0_C0.tif
- Figure 4/Fig 4ef Cas9 TPGS1-EYFP-3'UTR acetylated tubulin/Cas9 TPGS1-3utr R1 1-28-24 LT6.Project Maximum Z_XY1738103009_Z0_T0_C1.tif
- Figure 4/Fig 4ef Cas9 TPGS1-EYFP-3'UTR acetylated tubulin/Cas9 TPGS1-3utr R1 1-28-24 ET9.Project Maximum Z_XY1738625216_Z0_T0_C0.tif
- Figure 4/Fig 4ef Cas9 TPGS1-EYFP-3'UTR acetylated tubulin/Cas9 TPGS1-3utr R1 1-28-24 LT10.Project Maximum Z_XY1738626891_Z0_T0_C1.tif
- Figure 4/Fig 4ef Cas9 TPGS1-EYFP-3'UTR acetylated tubulin/Cas9 TPGS1-3utr R1 1-28-24 LT10.Project Maximum Z_XY1738626891_Z0_T0_C0.tif
- Figure 4/Fig 4ef Cas9 TPGS1-EYFP-3'UTR acetylated tubulin/Cas9 TPGS1-3utr R1 1-28-24 ET9.Project Maximum Z_XY1738625216_Z0_T0_C1.tif
- Figure 4/Fig 4ef Cas9 TPGS1-EYFP-3'UTR acetylated tubulin/Cas9 TPGS1-3utr R2 2-5-25 ET5.Project Maximum Z_XY1738621541_Z0_T0_C2.tif
- Figure 4/Fig 4ef Cas9 TPGS1-EYFP-3'UTR acetylated tubulin/Cas9 TPGS1-3utr R1 1-28-24 LT6.Project Maximum Z_XY1738103009_Z0_T0_C0.tif
- Figure 4/Fig 4ef Cas9 TPGS1-EYFP-3'UTR acetylated tubulin/Cas9 TPGS1-3utr R2 2-5-25 LT7.Project Maximum Z_XY1738623620_Z0_T0_C1.tif
- Figure 4/Fig 4ef Cas9 TPGS1-EYFP-3'UTR acetylated tubulin/Cas9 TPGS1-3utr R2 2-5-25 LT1.Project Maximum Z_XY1738617804_Z0_T0_C0.tif
- Figure 4/Fig 4ef Cas9 TPGS1-EYFP-3'UTR acetylated tubulin/Cas9 TPGS1-3utr R3 2-5-25 ET10.Project Maximum Z_XY1738697469_Z0_T0_C2.tif
- Figure 4/Fig 4ef Cas9 TPGS1-EYFP-3'UTR acetylated tubulin/Cas9 TPGS1-3utr R3 2-5-25 ET1 exim.NearN.Project Maximum Z_XY1738692692_Z0_T0_C0.tif
- Figure 4/Fig 4ef Cas9 TPGS1-EYFP-3'UTR acetylated tubulin/Cas9 TPGS1-3utr R2 2-5-25 LT2.Project Maximum Z_XY1738618427_Z0_T0_C0.tif
- Figure 4/Fig 4ef Cas9 TPGS1-EYFP-3'UTR acetylated tubulin/Cas9 TPGS1-3utr R2 2-5-25 ET6.Project Maximum Z_XY1738622511_Z0_T0_C1.tif
- Figure 4/Fig 4ef Cas9 TPGS1-EYFP-3'UTR acetylated tubulin/Cas9 TPGS1-3utr R2 2-5-25 ET1.Project Maximum Z_XY1738618196_Z0_T0_C0.tif
- Figure 4/Fig 4ef Cas9 TPGS1-EYFP-3'UTR acetylated tubulin/Cas9 TPGS1-3utr R2 2-5-25 ET9.Project Maximum Z_XY1738624238_Z0_T0_C1.tif
- Figure 4/Fig 4ef Cas9 TPGS1-EYFP-3'UTR acetylated tubulin/Cas9 TPGS1-3utr R3 2-5-25 ET6.Project Maximum Z_XY1738696223_Z0_T0_C1.tif
- Figure 4/Fig 4ef Cas9 TPGS1-EYFP-3'UTR acetylated tubulin/Cas9 TPGS1-3utr R1 1-28-24 ET10.Project Maximum Z_XY1738627116_Z0_T0_C0.tif
- Figure 4/Fig 4ef Cas9 TPGS1-EYFP-3'UTR acetylated tubulin/Cas9 TPGS1-3utr R1 1-28-24 ET5.Project Maximum Z - 1_XY1738102003_Z0_T0_C2.tif
- Figure 4/Fig 4ef Cas9 TPGS1-EYFP-3'UTR acetylated tubulin/Cas9 TPGS1-3utr R2 2-5-25 ET8.Project Maximum Z_XY1738623984_Z0_T0_C0.tif
- Figure 4/Fig 4ef Cas9 TPGS1-EYFP-3'UTR acetylated tubulin/Cas9 TPGS1-3utr R3 2-5-25 LT7.Project Maximum Z_XY1738695811_Z0_T0_C0.tif
- Figure 4/Fig 4ef Cas9 TPGS1-EYFP-3'UTR acetylated tubulin/Cas9 TPGS1-3utr R1 1-28-24 LT1.Project Maximum Z_XY1738100002_Z0_T0_C1.tif
- Figure 4/Fig 4ef Cas9 TPGS1-EYFP-3'UTR acetylated tubulin/Cas9 TPGS1-3utr R1 1-28-24 LT1.Project Maximum Z_XY1738100002_Z0_T0_C0.tif
- Figure 4/Fig 4ef Cas9 TPGS1-EYFP-3'UTR acetylated tubulin/Cas9 TPGS1-3utr R3 2-5-25 LT7.Project Maximum Z_XY1738695811_Z0_T0_C1.tif
- Figure 4/Fig 4ef Cas9 TPGS1-EYFP-3'UTR acetylated tubulin/Cas9 TPGS1-3utr R1 1-28-24 LT8.Project Maximum Z_XY1738104030_Z0_T0_C2.tif
- Figure 4/Fig 4ef Cas9 TPGS1-EYFP-3'UTR acetylated tubulin/Cas9 TPGS1-3utr R2 2-5-25 ET8.Project Maximum Z_XY1738623984_Z0_T0_C1.tif
- Figure 4/Fig 4ef Cas9 TPGS1-EYFP-3'UTR acetylated tubulin/Cas9 TPGS1-3utr R1 1-28-24 ET10.Project Maximum Z_XY1738627116_Z0_T0_C1.tif
- Figure 4/Fig 4ef Cas9 TPGS1-EYFP-3'UTR acetylated tubulin/Cas9 TPGS1-3utr R3 2-5-25 ET6.Project Maximum Z_XY1738696223_Z0_T0_C0.tif
- Figure 4/Fig 4ef Cas9 TPGS1-EYFP-3'UTR acetylated tubulin/Cas9 TPGS1-3utr R3 2-5-25 LT5.Project Maximum Z_XY1738694869_Z0_T0_C2.tif
- Figure 4/Fig 4ef Cas9 TPGS1-EYFP-3'UTR acetylated tubulin/Cas9 TPGS1-3utr R2 2-5-25 ET9.Project Maximum Z_XY1738624238_Z0_T0_C0.tif
- Figure 4/Fig 4ef Cas9 TPGS1-EYFP-3'UTR acetylated tubulin/Cas9 TPGS1-3utr R2 2-5-25 ET1.Project Maximum Z_XY1738618196_Z0_T0_C1.tif
- Figure 4/Fig 4ef Cas9 TPGS1-EYFP-3'UTR acetylated tubulin/Cas9 TPGS1-3utr R2 2-5-25 ET6.Project Maximum Z_XY1738622511_Z0_T0_C0.tif
- Figure 4/Fig 4ef Cas9 TPGS1-EYFP-3'UTR acetylated tubulin/Cas9 TPGS1-3utr R2 2-5-25 LT2.Project Maximum Z_XY1738618427_Z0_T0_C1.tif
- Figure 4/Fig 4ef Cas9 TPGS1-EYFP-3'UTR acetylated tubulin/Cas9 TPGS1-3utr R3 2-5-25 ET1 exim.NearN.Project Maximum Z_XY1738692692_Z0_T0_C1.tif
- Figure 4/Fig 4ef Cas9 TPGS1-EYFP-3'UTR acetylated tubulin/Cas9 TPGS1-3utr R2 2-5-25 ET6.Project Maximum Z_XY1738622511_Z0_T0_C2.tif
- Figure 4/Fig 4ef Cas9 TPGS1-EYFP-3'UTR acetylated tubulin/Cas9 TPGS1-3utr R2 2-5-25 ET9.Project Maximum Z_XY1738624238_Z0_T0_C2.tif
- Figure 4/Fig 4ef Cas9 TPGS1-EYFP-3'UTR acetylated tubulin/Cas9 TPGS1-3utr R3 2-5-25 LT5.Project Maximum Z_XY1738694869_Z0_T0_C0.tif
- Figure 4/Fig 4ef Cas9 TPGS1-EYFP-3'UTR acetylated tubulin/Cas9 TPGS1-3utr R3 2-5-25 ET6.Project Maximum Z_XY1738696223_Z0_T0_C2.tif
- Figure 4/Fig 4ef Cas9 TPGS1-EYFP-3'UTR acetylated tubulin/Cas9 TPGS1-3utr R1 1-28-24 ET5.Project Maximum Z - 1_XY1738102003_Z0_T0_C1.tif
- Figure 4/Fig 4ef Cas9 TPGS1-EYFP-3'UTR acetylated tubulin/Cas9 TPGS1-3utr R1 1-28-24 LT8.Project Maximum Z_XY1738104030_Z0_T0_C0.tif
- Figure 4/Fig 4ef Cas9 TPGS1-EYFP-3'UTR acetylated tubulin/Cas9 TPGS1-3utr R1 1-28-24 LT1.Project Maximum Z_XY1738100002_Z0_T0_C2.tif
- Figure 4/Fig 4ef Cas9 TPGS1-EYFP-3'UTR acetylated tubulin/Cas9 TPGS1-3utr R3 2-5-25 LT7.Project Maximum Z_XY1738695811_Z0_T0_C2.tif
- Figure 4/Fig 4ef Cas9 TPGS1-EYFP-3'UTR acetylated tubulin/Cas9 TPGS1-3utr R1 1-28-24 LT8.Project Maximum Z_XY1738104030_Z0_T0_C1.tif
- Figure 4/Fig 4ef Cas9 TPGS1-EYFP-3'UTR acetylated tubulin/Cas9 TPGS1-3utr R1 1-28-24 ET10.Project Maximum Z_XY1738627116_Z0_T0_C2.tif
- Figure 4/Fig 4ef Cas9 TPGS1-EYFP-3'UTR acetylated tubulin/Cas9 TPGS1-3utr R2 2-5-25 ET8.Project Maximum Z_XY1738623984_Z0_T0_C2.tif
- Figure 4/Fig 4ef Cas9 TPGS1-EYFP-3'UTR acetylated tubulin/Cas9 TPGS1-3utr R1 1-28-24 ET5.Project Maximum Z - 1_XY1738102003_Z0_T0_C0.tif
- Figure 4/Fig 4ef Cas9 TPGS1-EYFP-3'UTR acetylated tubulin/Cas9 TPGS1-3utr R3 2-5-25 LT5.Project Maximum Z_XY1738694869_Z0_T0_C1.tif
- Figure 4/Fig 4ef Cas9 TPGS1-EYFP-3'UTR acetylated tubulin/Cas9 TPGS1-3utr R2 2-5-25 ET1.Project Maximum Z_XY1738618196_Z0_T0_C2.tif
- Figure 4/Fig 4ef Cas9 TPGS1-EYFP-3'UTR acetylated tubulin/Cas9 TPGS1-3utr R2 2-5-25 LT2.Project Maximum Z_XY1738618427_Z0_T0_C2.tif
- Figure 4/Fig 4ef Cas9 TPGS1-EYFP-3'UTR acetylated tubulin/Cas9 TPGS1-3utr R3 2-5-25 ET1 exim.NearN.Project Maximum Z_XY1738692692_Z0_T0_C2.tif
- Figure 4/Fig 4ef Cas9 TPGS1-EYFP-3'UTR acetylated tubulin/Cas9 TPGS1-3utr R1 1-28-24 ET7.Project Maximum Z_XY1738180583_Z0_T0_C0.tif
- Figure 4/Fig 4ef Cas9 TPGS1-EYFP-3'UTR acetylated tubulin/Cas9 TPGS1-3utr R1 1-28-24 LT5.Project Maximum Z_XY1738102322_Z0_T0_C2.tif
- Figure 4/Fig 4ef Cas9 TPGS1-EYFP-3'UTR acetylated tubulin/Cas9 TPGS1-3utr R1 1-28-24 ET5.Project Maximum Z_XY1738102003_Z0_T0_C2.tif
- Figure 4/Fig 4ef Cas9 TPGS1-EYFP-3'UTR acetylated tubulin/Cas9 TPGS1-3utr R1 1-28-24 LT2.Project Maximum Z_XY1738100690_Z0_T0_C1.tif
- Figure 4/Fig 4ef Cas9 TPGS1-EYFP-3'UTR acetylated tubulin/Cas9 TPGS1-3utr R1 1-28-24 LT4.Project Maximum Z_XY1738101264_Z0_T0_C2.tif
- Figure 4/Fig 4ef Cas9 TPGS1-EYFP-3'UTR acetylated tubulin/Cas9 TPGS1-3utr R2 2-5-25 LT8.Project Maximum Z_XY1738625347_Z0_T0_C2.tif
- Figure 4/Fig 4ef Cas9 TPGS1-EYFP-3'UTR acetylated tubulin/Cas9 TPGS1-3utr R1 1-28-24 ET6.Project Maximum Z_XY1738103674_Z0_T0_C1.tif
- Figure 4/Fig 4ef Cas9 TPGS1-EYFP-3'UTR acetylated tubulin/Cas9 TPGS1-3utr R3 2-5-25 ET5.Project Maximum Z_XY1738695158_Z0_T0_C0.tif
- Figure 4/Fig 4ef Cas9 TPGS1-EYFP-3'UTR acetylated tubulin/Cas9 TPGS1-3utr R3 2-5-25 ET5.Project Maximum Z_XY1738695158_Z0_T0_C1.tif
- Figure 4/Fig 4ef Cas9 TPGS1-EYFP-3'UTR acetylated tubulin/Cas9 TPGS1-3utr R1 1-28-24 ET6.Project Maximum Z_XY1738103674_Z0_T0_C0.tif
- Figure 4/Fig 4ef Cas9 TPGS1-EYFP-3'UTR acetylated tubulin/Cas9 TPGS1-3utr R2 2-5-25 ET4 EXIMG.Project Maximum Z_XY1738621115_Z0_T0_C2.tif
- Figure 4/Fig 4ef Cas9 TPGS1-EYFP-3'UTR acetylated tubulin/Cas9 TPGS1-3utr R1 1-28-24 LT2.Project Maximum Z_XY1738100690_Z0_T0_C0.tif
- Figure 4/Fig 4ef Cas9 TPGS1-EYFP-3'UTR acetylated tubulin/Cas9 TPGS1-3utr R3 2-5-25 ET9.Project Maximum Z_XY1738697075_Z0_T0_C2.tif
- Figure 4/Fig 4ef Cas9 TPGS1-EYFP-3'UTR acetylated tubulin/Cas9 TPGS1-3utr R1 1-28-24 ET7.Project Maximum Z_XY1738180583_Z0_T0_C1.tif
- Figure 4/Fig 4ef Cas9 TPGS1-EYFP-3'UTR acetylated tubulin/Cas9 TPGS1-3utr R1 1-28-24 LT5.Project Maximum Z_XY1738102322_Z0_T0_C1.tif
- Figure 4/Fig 4ef Cas9 TPGS1-EYFP-3'UTR acetylated tubulin/Cas9 TPGS1-3utr R1 1-28-24 ET5.Project Maximum Z_XY1738102003_Z0_T0_C1.tif
- Figure 4/Fig 4ef Cas9 TPGS1-EYFP-3'UTR acetylated tubulin/Cas9 TPGS1-3utr R3 2-5-25 ET9.Project Maximum Z_XY1738697075_Z0_T0_C0.tif
- Figure 4/Fig 4ef Cas9 TPGS1-EYFP-3'UTR acetylated tubulin/Cas9 TPGS1-3utr R1 1-28-24 LT2.Project Maximum Z_XY1738100690_Z0_T0_C2.tif
- Figure 4/Fig 4ef Cas9 TPGS1-EYFP-3'UTR acetylated tubulin/Cas9 TPGS1-3utr R2 2-5-25 ET4 EXIMG.Project Maximum Z_XY1738621115_Z0_T0_C0.tif
- Figure 4/Fig 4ef Cas9 TPGS1-EYFP-3'UTR acetylated tubulin/Cas9 TPGS1-3utr R2 2-5-25 LT8.Project Maximum Z_XY1738625347_Z0_T0_C1.tif
- Figure 4/Fig 4ef Cas9 TPGS1-EYFP-3'UTR acetylated tubulin/Cas9 TPGS1-3utr R1 1-28-24 LT4.Project Maximum Z_XY1738101264_Z0_T0_C1.tif
- Figure 4/Fig 4ef Cas9 TPGS1-EYFP-3'UTR acetylated tubulin/Cas9 TPGS1-3utr R1 1-28-24 ET6.Project Maximum Z_XY1738103674_Z0_T0_C2.tif
- Figure 4/Fig 4ef Cas9 TPGS1-EYFP-3'UTR acetylated tubulin/Cas9 TPGS1-3utr R3 2-5-25 ET5.Project Maximum Z_XY1738695158_Z0_T0_C2.tif
- Figure 4/Fig 4ef Cas9 TPGS1-EYFP-3'UTR acetylated tubulin/Cas9 TPGS1-3utr R2 2-5-25 LT8.Project Maximum Z_XY1738625347_Z0_T0_C0.tif
- Figure 4/Fig 4ef Cas9 TPGS1-EYFP-3'UTR acetylated tubulin/Cas9 TPGS1-3utr R1 1-28-24 LT4.Project Maximum Z_XY1738101264_Z0_T0_C0.tif
- Figure 4/Fig 4ef Cas9 TPGS1-EYFP-3'UTR acetylated tubulin/Cas9 TPGS1-3utr R2 2-5-25 ET4 EXIMG.Project Maximum Z_XY1738621115_Z0_T0_C1.tif
- Figure 4/Fig 4ef Cas9 TPGS1-EYFP-3'UTR acetylated tubulin/Cas9 TPGS1-3utr R3 2-5-25 ET9.Project Maximum Z_XY1738697075_Z0_T0_C1.tif
- Figure 4/Fig 4ef Cas9 TPGS1-EYFP-3'UTR acetylated tubulin/Cas9 TPGS1-3utr R1 1-28-24 ET5.Project Maximum Z_XY1738102003_Z0_T0_C0.tif
- Figure 4/Fig 4ef Cas9 TPGS1-EYFP-3'UTR acetylated tubulin/Cas9 TPGS1-3utr R1 1-28-24 LT5.Project Maximum Z_XY1738102322_Z0_T0_C0.tif
- Figure 4/Fig 4ef Cas9 TPGS1-EYFP-3'UTR acetylated tubulin/Cas9 TPGS1-3utr R1 1-28-24 ET7.Project Maximum Z_XY1738180583_Z0_T0_C2.tif
- Figure 4/Fig 4ef Cas9 TPGS1-EYFP-3'UTR acetylated tubulin/Cas9 TPGS1-3utr R3 2-5-25 LT1 exim.NearN.Project Maximum Z_XY1738692427_Z0_T0_C2.tif
- Figure 4/Fig 4ef Cas9 TPGS1-EYFP-3'UTR acetylated tubulin/Cas9 TPGS1-3utr R1 1-28-24 ET2.Project Maximum Z_XY1738100903_Z0_T0_C1.tif
- Figure 4/Fig 4ef Cas9 TPGS1-EYFP-3'UTR acetylated tubulin/Cas9 TPGS1-3utr R3 2-5-25 LT2.Project Maximum Z_XY1738693347_Z0_T0_C1.tif
- Figure 4/Fig 4ef Cas9 TPGS1-EYFP-3'UTR acetylated tubulin/Cas9 TPGS1-3utr R2 2-5-25 ET10.Project Maximum Z - 1_XY1738624693_Z0_T0_C0.tif
- Figure 4/Fig 4ef Cas9 TPGS1-EYFP-3'UTR acetylated tubulin/Cas9 TPGS1-3utr R1 1-28-24 LT10.Project Maximum Z - 1_XY1738626891_Z0_T0_C0.tif
- Figure 4/Fig 4ef Cas9 TPGS1-EYFP-3'UTR acetylated tubulin/Cas9 TPGS1-3utr R2 2-5-25 L10.Project Maximum Z_XY1738626318_Z0_T0_C1.tif
- Figure 4/Fig 4ef Cas9 TPGS1-EYFP-3'UTR acetylated tubulin/Cas9 TPGS1-3utr R2 2-5-25 ET3.Project Maximum Z_XY1738620849_Z0_T0_C1.tif
- Figure 4/Fig 4ef Cas9 TPGS1-EYFP-3'UTR acetylated tubulin/Cas9 TPGS1-3utr R2 2-5-25 ET3.Project Maximum Z_XY1738620849_Z0_T0_C0.tif
- Figure 4/Fig 4ef Cas9 TPGS1-EYFP-3'UTR acetylated tubulin/Cas9 TPGS1-3utr R2 2-5-25 L10.Project Maximum Z_XY1738626318_Z0_T0_C0.tif
- Figure 4/Fig 4ef Cas9 TPGS1-EYFP-3'UTR acetylated tubulin/Cas9 TPGS1-3utr R1 1-28-24 LT10.Project Maximum Z - 1_XY1738626891_Z0_T0_C1.tif
- Figure 4/Fig 4ef Cas9 TPGS1-EYFP-3'UTR acetylated tubulin/Cas9 TPGS1-3utr R2 2-5-25 ET10.Project Maximum Z - 1_XY1738624693_Z0_T0_C1.tif
- Figure 4/Fig 4ef Cas9 TPGS1-EYFP-3'UTR acetylated tubulin/Cas9 TPGS1-3utr R3 2-5-25 LT2.Project Maximum Z_XY1738693347_Z0_T0_C0.tif
- Figure 4/Fig 4ef Cas9 TPGS1-EYFP-3'UTR acetylated tubulin/Cas9 TPGS1-3utr R1 1-28-24 ET2.Project Maximum Z_XY1738100903_Z0_T0_C0.tif
- Figure 4/Fig 4ef Cas9 TPGS1-EYFP-3'UTR acetylated tubulin/Cas9 TPGS1-3utr R1 1-28-24 ET2.Project Maximum Z_XY1738100903_Z0_T0_C2.tif
- Figure 4/Fig 4ef Cas9 TPGS1-EYFP-3'UTR acetylated tubulin/Cas9 TPGS1-3utr R3 2-5-25 LT1 exim.NearN.Project Maximum Z_XY1738692427_Z0_T0_C1.tif
- Figure 4/Fig 4ef Cas9 TPGS1-EYFP-3'UTR acetylated tubulin/Cas9 TPGS1-3utr R3 2-5-25 LT2.Project Maximum Z_XY1738693347_Z0_T0_C2.tif
- Figure 4/Fig 4ef Cas9 TPGS1-EYFP-3'UTR acetylated tubulin/Cas9 TPGS1-3utr R2 2-5-25 L10.Project Maximum Z_XY1738626318_Z0_T0_C2.tif
- Figure 4/Fig 4ef Cas9 TPGS1-EYFP-3'UTR acetylated tubulin/Cas9 TPGS1-3utr R2 2-5-25 ET3.Project Maximum Z_XY1738620849_Z0_T0_C2.tif
- Figure 4/Fig 4ef Cas9 TPGS1-EYFP-3'UTR acetylated tubulin/Cas9 TPGS1-3utr R1 1-28-24 LT10.Project Maximum Z - 1_XY1738626891_Z0_T0_C2.tif
- Figure 4/Fig 4ef Cas9 TPGS1-EYFP-3'UTR acetylated tubulin/Cas9 TPGS1-3utr R2 2-5-25 ET10.Project Maximum Z - 1_XY1738624693_Z0_T0_C2.tif
- Figure 4/Fig 4ef Cas9 TPGS1-EYFP-3'UTR acetylated tubulin/Cas9 TPGS1-3utr R3 2-5-25 LT1 exim.NearN.Project Maximum Z_XY1738692427_Z0_T0_C0.tif
- Figure 4/Fig 4ef Cas9 TPGS1-EYFP-3'UTR acetylated tubulin/Cas9 TPGS1-3utr R3 2-5-25 ET4.Project Maximum Z_XY1738694957_Z0_T0_C0.tif
- Figure 4/Fig 4ef Cas9 TPGS1-EYFP-3'UTR acetylated tubulin/Cas9 TPGS1-3utr R1 1-28-24 LT3.Project Maximum Z_XY1738101074_Z0_T0_C1.tif
- Figure 4/Fig 4ef Cas9 TPGS1-EYFP-3'UTR acetylated tubulin/Cas9 TPGS1-3utr R3 2-5-25 LT9.Project Maximum Z_XY1738697664_Z0_T0_C0.tif
- Figure 4/Fig 4ef Cas9 TPGS1-EYFP-3'UTR acetylated tubulin/Cas9 TPGS1-3utr R3 2-5-25 ET8.Project Maximum Z_XY1738696890_Z0_T0_C2.tif
- Figure 4/Fig 4ef Cas9 TPGS1-EYFP-3'UTR acetylated tubulin/Cas9 TPGS1-3utr R1 1-28-24 LT9.Project Maximum Z_XY1738626725_Z0_T0_C2.tif
- Figure 4/Fig 4ef Cas9 TPGS1-EYFP-3'UTR acetylated tubulin/Cas9 TPGS1-3utr R2 2-5-25 LT4 figimg.NearN.Project Maximum Z_XY1738620138_Z0_T0_C2.tif
- Figure 4/Fig 4ef Cas9 TPGS1-EYFP-3'UTR acetylated tubulin/Cas9 TPGS1-3utr R3 2-5-25 LT9.Project Maximum Z_XY1738697664_Z0_T0_C1.tif
- Figure 4/Fig 4ef Cas9 TPGS1-EYFP-3'UTR acetylated tubulin/Cas9 TPGS1-3utr R1 1-28-24 LT3.Project Maximum Z_XY1738101074_Z0_T0_C0.tif
- Figure 4/Fig 4ef Cas9 TPGS1-EYFP-3'UTR acetylated tubulin/Cas9 TPGS1-3utr R3 2-5-25 ET4.Project Maximum Z_XY1738694957_Z0_T0_C1.tif
- Figure 4/Fig 4ef Cas9 TPGS1-EYFP-3'UTR acetylated tubulin/Cas9 TPGS1-3utr R2 2-5-25 LT5.Project Maximum Z_XY1738622161_Z0_T0_C2.tif
- Figure 4/Fig 4ef Cas9 TPGS1-EYFP-3'UTR acetylated tubulin/Cas9 TPGS1-3utr R2 2-5-25 LT5.Project Maximum Z_XY1738622161_Z0_T0_C0.tif
- Figure 4/Fig 4ef Cas9 TPGS1-EYFP-3'UTR acetylated tubulin/Cas9 TPGS1-3utr R1 1-28-24 LT3.Project Maximum Z_XY1738101074_Z0_T0_C2.tif
- Figure 4/Fig 4ef Cas9 TPGS1-EYFP-3'UTR acetylated tubulin/Cas9 TPGS1-3utr R3 2-5-25 ET8.Project Maximum Z_XY1738696890_Z0_T0_C1.tif
- Figure 4/Fig 4ef Cas9 TPGS1-EYFP-3'UTR acetylated tubulin/Cas9 TPGS1-3utr R2 2-5-25 LT4 figimg.NearN.Project Maximum Z_XY1738620138_Z0_T0_C0.tif
- Figure 4/Fig 4ef Cas9 TPGS1-EYFP-3'UTR acetylated tubulin/Cas9 TPGS1-3utr R1 1-28-24 LT9.Project Maximum Z_XY1738626725_Z0_T0_C1.tif
- Figure 4/Fig 4ef Cas9 TPGS1-EYFP-3'UTR acetylated tubulin/Cas9 TPGS1-3utr R1 1-28-24 LT9.Project Maximum Z_XY1738626725_Z0_T0_C0.tif
- Figure 4/Fig 4ef Cas9 TPGS1-EYFP-3'UTR acetylated tubulin/Cas9 TPGS1-3utr R2 2-5-25 LT4 figimg.NearN.Project Maximum Z_XY1738620138_Z0_T0_C1.tif
- Figure 4/Fig 4ef Cas9 TPGS1-EYFP-3'UTR acetylated tubulin/Cas9 TPGS1-3utr R3 2-5-25 ET8.Project Maximum Z_XY1738696890_Z0_T0_C0.tif
- Figure 4/Fig 4ef Cas9 TPGS1-EYFP-3'UTR acetylated tubulin/Cas9 TPGS1-3utr R3 2-5-25 LT9.Project Maximum Z_XY1738697664_Z0_T0_C2.tif
- Figure 4/Fig 4ef Cas9 TPGS1-EYFP-3'UTR acetylated tubulin/Cas9 TPGS1-3utr R3 2-5-25 ET4.Project Maximum Z_XY1738694957_Z0_T0_C2.tif
- Figure 4/Fig 4ef Cas9 TPGS1-EYFP-3'UTR acetylated tubulin/Cas9 TPGS1-3utr R2 2-5-25 LT5.Project Maximum Z_XY1738622161_Z0_T0_C1.tif
- Figure 4/Fig 4ef Cas9 TPGS1-EYFP-3'UTR acetylated tubulin/Cas9 TPGS1-3utr R2 2-5-25 ET10.Project Maximum Z_XY1738624693_Z0_T0_C0.tif
- Figure 4/Fig 4ef Cas9 TPGS1-EYFP-3'UTR acetylated tubulin/Cas9 TPGS1-3utr R2 2-5-25 LT9.Project Maximum Z_XY1738625881_Z0_T0_C1.tif
- Figure 4/Fig 4ef Cas9 TPGS1-EYFP-3'UTR acetylated tubulin/Cas9 TPGS1-3utr R1 1-28-24 LT4.NearN.Project Maximum Z_XY1738101264_Z0_T0_C2.tif
- Figure 4/Fig 4ef Cas9 TPGS1-EYFP-3'UTR acetylated tubulin/Cas9 TPGS1-3utr R3 2-5-25 ET3.Project Maximum Z_XY1738694282_Z0_T0_C1.tif
- Figure 4/Fig 4ef Cas9 TPGS1-EYFP-3'UTR acetylated tubulin/Cas9 TPGS1-3utr R1 1-28-24 ET3.Project Maximum Z_XY1738101547_Z0_T0_C1.tif
- Figure 4/Fig 4ef Cas9 TPGS1-EYFP-3'UTR acetylated tubulin/Cas9 TPGS1-3utr R1 1-28-24 LT7.Project Maximum Z_XY1738103345_Z0_T0_C2.tif
- Figure 4/Fig 4ef Cas9 TPGS1-EYFP-3'UTR acetylated tubulin/Cas9 TPGS1-3utr R3 2-5-25 ET2.Project Maximum Z_XY1738692835_Z0_T0_C1.tif
- Figure 4/Fig 4ef Cas9 TPGS1-EYFP-3'UTR acetylated tubulin/Cas9 TPGS1-3utr R3 2-5-25 ET2.Project Maximum Z_XY1738692835_Z0_T0_C0.tif
- Figure 4/Fig 4ef Cas9 TPGS1-EYFP-3'UTR acetylated tubulin/Cas9 TPGS1-3utr R1 1-28-24 ET3.Project Maximum Z_XY1738101547_Z0_T0_C0.tif
- Figure 4/Fig 4ef Cas9 TPGS1-EYFP-3'UTR acetylated tubulin/Cas9 TPGS1-3utr R3 2-5-25 ET3.Project Maximum Z_XY1738694282_Z0_T0_C0.tif
- Figure 4/Fig 4ef Cas9 TPGS1-EYFP-3'UTR acetylated tubulin/Cas9 TPGS1-3utr R2 2-5-25 LT9.Project Maximum Z_XY1738625881_Z0_T0_C0.tif
- Figure 4/Fig 4ef Cas9 TPGS1-EYFP-3'UTR acetylated tubulin/Cas9 TPGS1-3utr R2 2-5-25 ET10.Project Maximum Z_XY1738624693_Z0_T0_C1.tif
- Figure 4/Fig 4ef Cas9 TPGS1-EYFP-3'UTR acetylated tubulin/Cas9 TPGS1-3utr R1 1-28-24 LT4.NearN.Project Maximum Z_XY1738101264_Z0_T0_C1.tif
- Figure 4/Fig 4ef Cas9 TPGS1-EYFP-3'UTR acetylated tubulin/Cas9 TPGS1-3utr R2 2-5-25 LT9.Project Maximum Z_XY1738625881_Z0_T0_C2.tif
- Figure 4/Fig 4ef Cas9 TPGS1-EYFP-3'UTR acetylated tubulin/Cas9 TPGS1-3utr R3 2-5-25 ET3.Project Maximum Z_XY1738694282_Z0_T0_C2.tif
- Figure 4/Fig 4ef Cas9 TPGS1-EYFP-3'UTR acetylated tubulin/Cas9 TPGS1-3utr R1 1-28-24 ET3.Project Maximum Z_XY1738101547_Z0_T0_C2.tif
- Figure 4/Fig 4ef Cas9 TPGS1-EYFP-3'UTR acetylated tubulin/Cas9 TPGS1-3utr R1 1-28-24 LT7.Project Maximum Z_XY1738103345_Z0_T0_C1.tif
- Figure 4/Fig 4ef Cas9 TPGS1-EYFP-3'UTR acetylated tubulin/Cas9 TPGS1-3utr R3 2-5-25 ET2.Project Maximum Z_XY1738692835_Z0_T0_C2.tif
- Figure 4/Fig 4ef Cas9 TPGS1-EYFP-3'UTR acetylated tubulin/Cas9 TPGS1-3utr R1 1-28-24 LT7.Project Maximum Z_XY1738103345_Z0_T0_C0.tif
- Figure 4/Fig 4ef Cas9 TPGS1-EYFP-3'UTR acetylated tubulin/Cas9 TPGS1-3utr R1 1-28-24 LT4.NearN.Project Maximum Z_XY1738101264_Z0_T0_C0.tif
- Figure 4/Fig 4ef Cas9 TPGS1-EYFP-3'UTR acetylated tubulin/Cas9 TPGS1-3utr R2 2-5-25 ET10.Project Maximum Z_XY1738624693_Z0_T0_C2.tif
