# Supplementary material for: TPGS1 regulates central spindle microtubule glutamylation and remodeling during telophase and abscission
Source: EMBO Rep. 2026 Mar 23;27(8):1944–63. doi: 10.1038/s44319-026-00742-3 (PMC13121839; doi:10.1038/s44319-026-00742-3)
Supplement: Supplementary file 14 — Source data Fig. 4 [file 44319_2026_742_MOESM14_ESM.zip › Figure 4/Figure 4 Data.xlsx]

## Sheet: 4E
Note: Each column under the subhedding is a biological replicate (percent of cells in that replicate)
	4E (Raw Percentages)
	Early Telophase			Late Telophase
Minus Ends	90	80	60	90	80	90
Fan-out	80	90	80	90	70	100
Midbody/ICB	60	30	30	90	90	70
