# Supplementary material for: TPGS1 regulates central spindle microtubule glutamylation and remodeling during telophase and abscission
Source: EMBO Rep. 2026 Mar 23;27(8):1944–63. doi: 10.1038/s44319-026-00742-3 (PMC13121839; doi:10.1038/s44319-026-00742-3)
Supplement: Supplementary file 15 — Source data Fig. 5 part 1 [file 44319_2026_742_MOESM15_ESM.zip]

Archive with 9 entries (7 files):
- Figure 5 Part 1/
- Figure 5 Part 1/.DS_Store
- __MACOSX/Figure 5 Part 1/._.DS_Store
- Figure 5 Part 1/Fig 5 cd live-cell imaging videos brightfield control and tpgs1/
- Figure 5 Part 1/Fig 5 cd live-cell imaging videos brightfield control and tpgs1/.DS_Store
- __MACOSX/Figure 5 Part 1/Fig 5 cd live-cell imaging videos brightfield control and tpgs1/._.DS_Store
- Figure 5 Part 1/Fig 5 cd live-cell imaging videos brightfield control and tpgs1/Cas9 R1 11-21-24 BF timelapse_#5_Z01_TD.tif
- Figure 5 Part 1/Fig 5 cd live-cell imaging videos brightfield control and tpgs1/Cas9 R1 11-21-24 BF timelapse_#2_Z01_TD.tif
- Figure 5 Part 1/Fig 5 cd live-cell imaging videos brightfield control and tpgs1/Cas9 R1 11-21-24 BF timelapse_#3_Z01_TD.tif
