# Supplementary material for: TPGS1 regulates central spindle microtubule glutamylation and remodeling during telophase and abscission
Source: EMBO Rep. 2026 Mar 23;27(8):1944–63. doi: 10.1038/s44319-026-00742-3 (PMC13121839; doi:10.1038/s44319-026-00742-3)
Supplement: Supplementary file 16 — Source data Fig. 5 part 2 [file 44319_2026_742_MOESM16_ESM.zip]

Archive with 10 entries (8 files):
- Figure 5 Part 2/
- Figure 5 Part 2/.DS_Store
- __MACOSX/Figure 5 Part 2/._.DS_Store
- Figure 5 Part 2/Fig 5 cd live-cell imaging videos brightfield control and tpgs1 part 2/
- Figure 5 Part 2/Fig 5 cd live-cell imaging videos brightfield control and tpgs1 part 2/TPGS1KO R1 11-21-24 BF timelapse_#14_Z01_TD.tif
- Figure 5 Part 2/Fig 5 cd live-cell imaging videos brightfield control and tpgs1 part 2/.DS_Store
- __MACOSX/Figure 5 Part 2/Fig 5 cd live-cell imaging videos brightfield control and tpgs1 part 2/._.DS_Store
- Figure 5 Part 2/Fig 5 cd live-cell imaging videos brightfield control and tpgs1 part 2/Cas9 R1 11-21-24 BF timelapse_#8_Z01_TD.tif
- Figure 5 Part 2/Fig 5 cd live-cell imaging videos brightfield control and tpgs1 part 2/Cas9 R1 11-21-24 BF timelapse_Cas9 F1_Z01_TD.tif
- Figure 5 Part 2/Fig 5 cd live-cell imaging videos brightfield control and tpgs1 part 2/TPGS1KO R1 11-21-24 BF timelapse_#12_Z01_TD.tif
