# Supplementary material for: TPGS1 regulates central spindle microtubule glutamylation and remodeling during telophase and abscission
Source: EMBO Rep. 2026 Mar 23;27(8):1944–63. doi: 10.1038/s44319-026-00742-3 (PMC13121839; doi:10.1038/s44319-026-00742-3)
Supplement: Supplementary file 19 — Source data Fig. 5 part 5 [file 44319_2026_742_MOESM19_ESM.zip]

Archive with 130 entries (124 files):
- Figure 5 Part 5/
- Figure 5 Part 5/.DS_Store
- __MACOSX/Figure 5 Part 5/._.DS_Store
- Figure 5 Part 5/Fig 5e Time lapse control and tpgs1 gfp-tubulin/
- Figure 5 Part 5/Figure 5 Data.xlsx
- __MACOSX/Figure 5 Part 5/._Figure 5 Data.xlsx
- Figure 5 Part 5/Fig 5ab WT and KO hela TTLL1-e326g atubulin part 2/
- Figure 5 Part 5/Fig 5e Time lapse control and tpgs1 gfp-tubulin/.DS_Store
- __MACOSX/Figure 5 Part 5/Fig 5e Time lapse control and tpgs1 gfp-tubulin/._.DS_Store
- Figure 5 Part 5/Fig 5e Time lapse control and tpgs1 gfp-tubulin/time lapse control/
- Figure 5 Part 5/Fig 5e Time lapse control and tpgs1 gfp-tubulin/time lapse ko/
- Figure 5 Part 5/Fig 5ab WT and KO hela TTLL1-e326g atubulin part 2/.DS_Store
- __MACOSX/Figure 5 Part 5/Fig 5ab WT and KO hela TTLL1-e326g atubulin part 2/._.DS_Store
- Figure 5 Part 5/Fig 5ab WT and KO hela TTLL1-e326g atubulin part 2/TPGS1-KO/
- Figure 5 Part 5/Fig 5e Time lapse control and tpgs1 gfp-tubulin/time lapse control/comtrol 1.tif
- __MACOSX/Figure 5 Part 5/Fig 5e Time lapse control and tpgs1 gfp-tubulin/time lapse control/._comtrol 1.tif
- Figure 5 Part 5/Fig 5e Time lapse control and tpgs1 gfp-tubulin/time lapse control/control 5.tif
- __MACOSX/Figure 5 Part 5/Fig 5e Time lapse control and tpgs1 gfp-tubulin/time lapse control/._control 5.tif
- Figure 5 Part 5/Fig 5e Time lapse control and tpgs1 gfp-tubulin/time lapse control/control 4.tif
- __MACOSX/Figure 5 Part 5/Fig 5e Time lapse control and tpgs1 gfp-tubulin/time lapse control/._control 4.tif
- Figure 5 Part 5/Fig 5e Time lapse control and tpgs1 gfp-tubulin/time lapse control/control 3.tif
- __MACOSX/Figure 5 Part 5/Fig 5e Time lapse control and tpgs1 gfp-tubulin/time lapse control/._control 3.tif
- Figure 5 Part 5/Fig 5e Time lapse control and tpgs1 gfp-tubulin/time lapse control/control 2.tif
- __MACOSX/Figure 5 Part 5/Fig 5e Time lapse control and tpgs1 gfp-tubulin/time lapse control/._control 2.tif
- Figure 5 Part 5/Fig 5e Time lapse control and tpgs1 gfp-tubulin/time lapse ko/KO 1.tif
- __MACOSX/Figure 5 Part 5/Fig 5e Time lapse control and tpgs1 gfp-tubulin/time lapse ko/._KO 1.tif
- Figure 5 Part 5/Fig 5e Time lapse control and tpgs1 gfp-tubulin/time lapse ko/KO 2.tif
- __MACOSX/Figure 5 Part 5/Fig 5e Time lapse control and tpgs1 gfp-tubulin/time lapse ko/._KO 2.tif
- Figure 5 Part 5/Fig 5e Time lapse control and tpgs1 gfp-tubulin/time lapse ko/KO 3.tif
- __MACOSX/Figure 5 Part 5/Fig 5e Time lapse control and tpgs1 gfp-tubulin/time lapse ko/._KO 3.tif
- Figure 5 Part 5/Fig 5e Time lapse control and tpgs1 gfp-tubulin/time lapse ko/KO 4.tif
- __MACOSX/Figure 5 Part 5/Fig 5e Time lapse control and tpgs1 gfp-tubulin/time lapse ko/._KO 4.tif
- Figure 5 Part 5/Fig 5e Time lapse control and tpgs1 gfp-tubulin/time lapse ko/KO 5.tif
- __MACOSX/Figure 5 Part 5/Fig 5e Time lapse control and tpgs1 gfp-tubulin/time lapse ko/._KO 5.tif
- Figure 5 Part 5/Fig 5ab WT and KO hela TTLL1-e326g atubulin part 2/TPGS1-KO/TPGS1-KO TTLL1-mut 10-15-24 R1 LT1.Project Maximum Z_XY1729022368_Z0_T0_C2.tif
- Figure 5 Part 5/Fig 5ab WT and KO hela TTLL1-e326g atubulin part 2/TPGS1-KO/TPGS1-KO TTLL1-mut 10-22-24 R2 LT9.Project Maximum Z_XY1730227721_Z0_T0_C2.tif
- Figure 5 Part 5/Fig 5ab WT and KO hela TTLL1-e326g atubulin part 2/TPGS1-KO/TPGS1-KO TTLL1-mut 10-22-24 R2 LT10LT11.Project Maximum Z_XY1730227999_Z0_T0_C2.tif
- Figure 5 Part 5/Fig 5ab WT and KO hela TTLL1-e326g atubulin part 2/TPGS1-KO/TPGS1-KO TTLL1-mut 10-22-24 R2 LT10LT11.Project Maximum Z_XY1730227999_Z0_T0_C0.tif
- Figure 5 Part 5/Fig 5ab WT and KO hela TTLL1-e326g atubulin part 2/TPGS1-KO/TPGS1-KO TTLL1-mut 10-22-24 R2 LT9.Project Maximum Z_XY1730227721_Z0_T0_C0.tif
- Figure 5 Part 5/Fig 5ab WT and KO hela TTLL1-e326g atubulin part 2/TPGS1-KO/TPGS1-KO TTLL1-mut 10-15-24 R1 LT1.Project Maximum Z_XY1729022368_Z0_T0_C0.tif
- Figure 5 Part 5/Fig 5ab WT and KO hela TTLL1-e326g atubulin part 2/TPGS1-KO/TPGS1-KO TTLL1-mut 10-15-24 R1 LT1.Project Maximum Z_XY1729022368_Z0_T0_C1.tif
- Figure 5 Part 5/Fig 5ab WT and KO hela TTLL1-e326g atubulin part 2/TPGS1-KO/TPGS1-KO TTLL1-mut 10-22-24 R2 LT9.Project Maximum Z_XY1730227721_Z0_T0_C1.tif
- Figure 5 Part 5/Fig 5ab WT and KO hela TTLL1-e326g atubulin part 2/TPGS1-KO/TPGS1-KO TTLL1-mut 10-22-24 R2 LT10LT11.Project Maximum Z_XY1730227999_Z0_T0_C1.tif
- Figure 5 Part 5/Fig 5ab WT and KO hela TTLL1-e326g atubulin part 2/TPGS1-KO/TPGS1-KO TTLL1-mut 10-15-24 R1 LT4.Project Maximum Z_XY1729023288_Z0_T0_C0.tif
- Figure 5 Part 5/Fig 5ab WT and KO hela TTLL1-e326g atubulin part 2/TPGS1-KO/TPGS1-KO TTLL1-mut 10-15-24 R1 LT6 P2.Project Maximum Z_XY1729023653_Z0_T0_C2.tif
- Figure 5 Part 5/Fig 5ab WT and KO hela TTLL1-e326g atubulin part 2/TPGS1-KO/TPGS1-KO TTLL1-mut 10-15-24 R1 LT11.Project Maximum Z_XY1729025322_Z0_T0_C1.tif
- Figure 5 Part 5/Fig 5ab WT and KO hela TTLL1-e326g atubulin part 2/TPGS1-KO/TPGS1-KO TTLL1-mut 10-22-24 R2 LT1.Project Maximum Z_XY1730225539_Z0_T0_C2.tif
- Figure 5 Part 5/Fig 5ab WT and KO hela TTLL1-e326g atubulin part 2/TPGS1-KO/TPGS1-KO TTLL1-mut 10-15-24 R1 LT11.Project Maximum Z_XY1729025322_Z0_T0_C0.tif
- Figure 5 Part 5/Fig 5ab WT and KO hela TTLL1-e326g atubulin part 2/TPGS1-KO/TPGS1-KO TTLL1-mut 10-15-24 R1 LT4.Project Maximum Z_XY1729023288_Z0_T0_C1.tif
- Figure 5 Part 5/Fig 5ab WT and KO hela TTLL1-e326g atubulin part 2/TPGS1-KO/TPGS1-KO TTLL1-mut 10-22-24 R3 LT3.Project Maximum Z_XY1730228605_Z0_T0_C2.tif
- Figure 5 Part 5/Fig 5ab WT and KO hela TTLL1-e326g atubulin part 2/TPGS1-KO/TPGS1-KO TTLL1-mut 10-22-24 R3 LT9.Project Maximum Z_XY1730230416_Z0_T0_C2.tif
- Figure 5 Part 5/Fig 5ab WT and KO hela TTLL1-e326g atubulin part 2/TPGS1-KO/TPGS1-KO TTLL1-mut 10-22-24 R2 LT7.Project Maximum Z_XY1730227336_Z0_T0_C2.tif
- Figure 5 Part 5/Fig 5ab WT and KO hela TTLL1-e326g atubulin part 2/TPGS1-KO/TPGS1-KO TTLL1-mut 10-15-24 R1 LT3.Project Maximum Z_XY1729022834_Z0_T0_C2.tif
- Figure 5 Part 5/Fig 5ab WT and KO hela TTLL1-e326g atubulin part 2/TPGS1-KO/TPGS1-KO TTLL1-mut 10-15-24 R1 LT3.Project Maximum Z_XY1729022834_Z0_T0_C0.tif
- Figure 5 Part 5/Fig 5ab WT and KO hela TTLL1-e326g atubulin part 2/TPGS1-KO/TPGS1-KO TTLL1-mut 10-22-24 R2 LT7.Project Maximum Z_XY1730227336_Z0_T0_C0.tif
- Figure 5 Part 5/Fig 5ab WT and KO hela TTLL1-e326g atubulin part 2/TPGS1-KO/TPGS1-KO TTLL1-mut 10-22-24 R3 LT3.Project Maximum Z_XY1730228605_Z0_T0_C0.tif
- Figure 5 Part 5/Fig 5ab WT and KO hela TTLL1-e326g atubulin part 2/TPGS1-KO/TPGS1-KO TTLL1-mut 10-22-24 R3 LT9.Project Maximum Z_XY1730230416_Z0_T0_C0.tif
- Figure 5 Part 5/Fig 5ab WT and KO hela TTLL1-e326g atubulin part 2/TPGS1-KO/TPGS1-KO TTLL1-mut 10-15-24 R1 LT6 P2.Project Maximum Z_XY1729023653_Z0_T0_C1.tif
- Figure 5 Part 5/Fig 5ab WT and KO hela TTLL1-e326g atubulin part 2/TPGS1-KO/TPGS1-KO TTLL1-mut 10-15-24 R1 LT11.Project Maximum Z_XY1729025322_Z0_T0_C2.tif
- Figure 5 Part 5/Fig 5ab WT and KO hela TTLL1-e326g atubulin part 2/TPGS1-KO/TPGS1-KO TTLL1-mut 10-22-24 R2 LT1.Project Maximum Z_XY1730225539_Z0_T0_C0.tif
- Figure 5 Part 5/Fig 5ab WT and KO hela TTLL1-e326g atubulin part 2/TPGS1-KO/TPGS1-KO TTLL1-mut 10-22-24 R2 LT1.Project Maximum Z_XY1730225539_Z0_T0_C1.tif
- Figure 5 Part 5/Fig 5ab WT and KO hela TTLL1-e326g atubulin part 2/TPGS1-KO/TPGS1-KO TTLL1-mut 10-15-24 R1 LT6 P2.Project Maximum Z_XY1729023653_Z0_T0_C0.tif
- Figure 5 Part 5/Fig 5ab WT and KO hela TTLL1-e326g atubulin part 2/TPGS1-KO/TPGS1-KO TTLL1-mut 10-22-24 R3 LT9.Project Maximum Z_XY1730230416_Z0_T0_C1.tif
- Figure 5 Part 5/Fig 5ab WT and KO hela TTLL1-e326g atubulin part 2/TPGS1-KO/TPGS1-KO TTLL1-mut 10-22-24 R3 LT3.Project Maximum Z_XY1730228605_Z0_T0_C1.tif
- Figure 5 Part 5/Fig 5ab WT and KO hela TTLL1-e326g atubulin part 2/TPGS1-KO/TPGS1-KO TTLL1-mut 10-15-24 R1 LT4.Project Maximum Z_XY1729023288_Z0_T0_C2.tif
- Figure 5 Part 5/Fig 5ab WT and KO hela TTLL1-e326g atubulin part 2/TPGS1-KO/TPGS1-KO TTLL1-mut 10-22-24 R2 LT7.Project Maximum Z_XY1730227336_Z0_T0_C1.tif
- Figure 5 Part 5/Fig 5ab WT and KO hela TTLL1-e326g atubulin part 2/TPGS1-KO/TPGS1-KO TTLL1-mut 10-15-24 R1 LT3.Project Maximum Z_XY1729022834_Z0_T0_C1.tif
- Figure 5 Part 5/Fig 5ab WT and KO hela TTLL1-e326g atubulin part 2/TPGS1-KO/TPGS1-KO TTLL1-mut 10-15-24 R1 LT10.Project Maximum Z_XY1729025235_Z0_T0_C1.tif
- Figure 5 Part 5/Fig 5ab WT and KO hela TTLL1-e326g atubulin part 2/TPGS1-KO/TPGS1-KO TTLL1-mut 10-15-24 R1 P1.Project Maximum Z_XY1729022038_Z0_T0_C2.tif
- Figure 5 Part 5/Fig 5ab WT and KO hela TTLL1-e326g atubulin part 2/TPGS1-KO/TPGS1-KO TTLL1-mut 10-22-24 R3 LT5.Project Maximum Z_XY1730229357_Z0_T0_C1.tif
- Figure 5 Part 5/Fig 5ab WT and KO hela TTLL1-e326g atubulin part 2/TPGS1-KO/TPGS1-KO TTLL1-mut 10-22-24 R2 LT3LT4.Project Maximum Z_XY1730226457_Z0_T0_C2.tif
- Figure 5 Part 5/Fig 5ab WT and KO hela TTLL1-e326g atubulin part 2/TPGS1-KO/TPGS1-KO TTLL1-mut 10-22-24 R3 LT5.Project Maximum Z_XY1730229357_Z0_T0_C0.tif
- Figure 5 Part 5/Fig 5ab WT and KO hela TTLL1-e326g atubulin part 2/TPGS1-KO/TPGS1-KO TTLL1-mut 10-22-24 R3 LT8.Project Maximum Z_XY1730229897_Z0_T0_C2.tif
- Figure 5 Part 5/Fig 5ab WT and KO hela TTLL1-e326g atubulin part 2/TPGS1-KO/TPGS1-KO TTLL1-mut 10-15-24 R1 LT10.Project Maximum Z_XY1729025235_Z0_T0_C0.tif
- Figure 5 Part 5/Fig 5ab WT and KO hela TTLL1-e326g atubulin part 2/TPGS1-KO/TPGS1-KO TTLL1-mut 10-15-24 R1 LT10.Project Maximum Z_XY1729025235_Z0_T0_C2.tif
- Figure 5 Part 5/Fig 5ab WT and KO hela TTLL1-e326g atubulin part 2/TPGS1-KO/TPGS1-KO TTLL1-mut 10-15-24 R1 P1.Project Maximum Z_XY1729022038_Z0_T0_C1.tif
- Figure 5 Part 5/Fig 5ab WT and KO hela TTLL1-e326g atubulin part 2/TPGS1-KO/TPGS1-KO TTLL1-mut 10-22-24 R3 LT8.Project Maximum Z_XY1730229897_Z0_T0_C0.tif
- Figure 5 Part 5/Fig 5ab WT and KO hela TTLL1-e326g atubulin part 2/TPGS1-KO/TPGS1-KO TTLL1-mut 10-22-24 R3 LT5.Project Maximum Z_XY1730229357_Z0_T0_C2.tif
- Figure 5 Part 5/Fig 5ab WT and KO hela TTLL1-e326g atubulin part 2/TPGS1-KO/TPGS1-KO TTLL1-mut 10-22-24 R2 LT3LT4.Project Maximum Z_XY1730226457_Z0_T0_C1.tif
- Figure 5 Part 5/Fig 5ab WT and KO hela TTLL1-e326g atubulin part 2/TPGS1-KO/TPGS1-KO TTLL1-mut 10-22-24 R2 LT3LT4.Project Maximum Z_XY1730226457_Z0_T0_C0.tif
- Figure 5 Part 5/Fig 5ab WT and KO hela TTLL1-e326g atubulin part 2/TPGS1-KO/TPGS1-KO TTLL1-mut 10-22-24 R3 LT8.Project Maximum Z_XY1730229897_Z0_T0_C1.tif
- Figure 5 Part 5/Fig 5ab WT and KO hela TTLL1-e326g atubulin part 2/TPGS1-KO/TPGS1-KO TTLL1-mut 10-15-24 R1 P1.Project Maximum Z_XY1729022038_Z0_T0_C0.tif
- Figure 5 Part 5/Fig 5ab WT and KO hela TTLL1-e326g atubulin part 2/TPGS1-KO/TPGS1-KO TTLL1-mut 10-22-24 R2 LT8.Project Maximum Z_XY1730227623_Z0_T0_C2.tif
- Figure 5 Part 5/Fig 5ab WT and KO hela TTLL1-e326g atubulin part 2/TPGS1-KO/TPGS1-KO TTLL1-mut 10-22-24 R2 LT2.Project Maximum Z_XY1730225703_Z0_T0_C1.tif
- Figure 5 Part 5/Fig 5ab WT and KO hela TTLL1-e326g atubulin part 2/TPGS1-KO/TPGS1-KO TTLL1-mut 10-22-24 R3 LT10.Project Maximum Z_XY1730230612_Z0_T0_C2.tif
- Figure 5 Part 5/Fig 5ab WT and KO hela TTLL1-e326g atubulin part 2/TPGS1-KO/TPGS1-KO TTLL1-mut 10-22-24 R3 LT4.Project Maximum Z_XY1730228790_Z0_T0_C1.tif
- Figure 5 Part 5/Fig 5ab WT and KO hela TTLL1-e326g atubulin part 2/TPGS1-KO/TPGS1-KO TTLL1-mut 10-22-24 R3 LT2.Project Maximum Z_XY1730228528_Z0_T0_C1.tif
- Figure 5 Part 5/Fig 5ab WT and KO hela TTLL1-e326g atubulin part 2/TPGS1-KO/TPGS1-KO TTLL1-mut 10-15-24 R1 LT2ET1ET2.Project Maximum Z_XY1729022587_Z0_T0_C2.tif
- Figure 5 Part 5/Fig 5ab WT and KO hela TTLL1-e326g atubulin part 2/TPGS1-KO/TPGS1-KO TTLL1-mut 10-22-24 R3 LT2.Project Maximum Z_XY1730228528_Z0_T0_C0.tif
- Figure 5 Part 5/Fig 5ab WT and KO hela TTLL1-e326g atubulin part 2/TPGS1-KO/TPGS1-KO TTLL1-mut 10-22-24 R3 LT4.Project Maximum Z_XY1730228790_Z0_T0_C0.tif
- Figure 5 Part 5/Fig 5ab WT and KO hela TTLL1-e326g atubulin part 2/TPGS1-KO/TPGS1-KO TTLL1-mut 10-22-24 R2 M1.Project Maximum Z_XY1730226171_Z0_T0_C2.tif
- Figure 5 Part 5/Fig 5ab WT and KO hela TTLL1-e326g atubulin part 2/TPGS1-KO/TPGS1-KO TTLL1-mut 10-22-24 R2 LT2.Project Maximum Z_XY1730225703_Z0_T0_C0.tif
- Figure 5 Part 5/Fig 5ab WT and KO hela TTLL1-e326g atubulin part 2/TPGS1-KO/TPGS1-KO TTLL1-mut 10-22-24 R2 LT2.Project Maximum Z_XY1730225703_Z0_T0_C2.tif
- Figure 5 Part 5/Fig 5ab WT and KO hela TTLL1-e326g atubulin part 2/TPGS1-KO/TPGS1-KO TTLL1-mut 10-22-24 R2 LT8.Project Maximum Z_XY1730227623_Z0_T0_C1.tif
- Figure 5 Part 5/Fig 5ab WT and KO hela TTLL1-e326g atubulin part 2/TPGS1-KO/TPGS1-KO TTLL1-mut 10-22-24 R2 M1.Project Maximum Z_XY1730226171_Z0_T0_C0.tif
- Figure 5 Part 5/Fig 5ab WT and KO hela TTLL1-e326g atubulin part 2/TPGS1-KO/TPGS1-KO TTLL1-mut 10-22-24 R3 LT10.Project Maximum Z_XY1730230612_Z0_T0_C1.tif
- Figure 5 Part 5/Fig 5ab WT and KO hela TTLL1-e326g atubulin part 2/TPGS1-KO/TPGS1-KO TTLL1-mut 10-22-24 R3 LT4.Project Maximum Z_XY1730228790_Z0_T0_C2.tif
- Figure 5 Part 5/Fig 5ab WT and KO hela TTLL1-e326g atubulin part 2/TPGS1-KO/TPGS1-KO TTLL1-mut 10-22-24 R3 LT2.Project Maximum Z_XY1730228528_Z0_T0_C2.tif
- Figure 5 Part 5/Fig 5ab WT and KO hela TTLL1-e326g atubulin part 2/TPGS1-KO/TPGS1-KO TTLL1-mut 10-15-24 R1 LT2ET1ET2.Project Maximum Z_XY1729022587_Z0_T0_C0.tif
- Figure 5 Part 5/Fig 5ab WT and KO hela TTLL1-e326g atubulin part 2/TPGS1-KO/TPGS1-KO TTLL1-mut 10-15-24 R1 LT2ET1ET2.Project Maximum Z_XY1729022587_Z0_T0_C1.tif
- Figure 5 Part 5/Fig 5ab WT and KO hela TTLL1-e326g atubulin part 2/TPGS1-KO/TPGS1-KO TTLL1-mut 10-22-24 R2 M1.Project Maximum Z_XY1730226171_Z0_T0_C1.tif
- Figure 5 Part 5/Fig 5ab WT and KO hela TTLL1-e326g atubulin part 2/TPGS1-KO/TPGS1-KO TTLL1-mut 10-22-24 R3 LT10.Project Maximum Z_XY1730230612_Z0_T0_C0.tif
- Figure 5 Part 5/Fig 5ab WT and KO hela TTLL1-e326g atubulin part 2/TPGS1-KO/TPGS1-KO TTLL1-mut 10-22-24 R2 LT8.Project Maximum Z_XY1730227623_Z0_T0_C0.tif
- Figure 5 Part 5/Fig 5ab WT and KO hela TTLL1-e326g atubulin part 2/TPGS1-KO/TPGS1-KO TTLL1-mut 10-15-24 R1 LT8.Project Maximum Z_XY1729024233_Z0_T0_C2.tif
- Figure 5 Part 5/Fig 5ab WT and KO hela TTLL1-e326g atubulin part 2/TPGS1-KO/TPGS1-KO TTLL1-mut 10-22-24 R2 LT6.Project Maximum Z_XY1730226788_Z0_T0_C2.tif
- Figure 5 Part 5/Fig 5ab WT and KO hela TTLL1-e326g atubulin part 2/TPGS1-KO/TPGS1-KO TTLL1-mut 10-15-24 R1 LT8.Project Maximum Z_XY1729024233_Z0_T0_C1.tif
- Figure 5 Part 5/Fig 5ab WT and KO hela TTLL1-e326g atubulin part 2/TPGS1-KO/TPGS1-KO TTLL1-mut 10-22-24 R2 LT6.Project Maximum Z_XY1730226788_Z0_T0_C1.tif
- Figure 5 Part 5/Fig 5ab WT and KO hela TTLL1-e326g atubulin part 2/TPGS1-KO/TPGS1-KO TTLL1-mut 10-22-24 R2 LT6.Project Maximum Z_XY1730226788_Z0_T0_C0.tif
- Figure 5 Part 5/Fig 5ab WT and KO hela TTLL1-e326g atubulin part 2/TPGS1-KO/TPGS1-KO TTLL1-mut 10-15-24 R1 LT8.Project Maximum Z_XY1729024233_Z0_T0_C0.tif
- Figure 5 Part 5/Fig 5ab WT and KO hela TTLL1-e326g atubulin part 2/TPGS1-KO/TPGS1-KO TTLL1-mut 10-22-24 R2 M2.Project Maximum Z_XY1730227192_Z0_T0_C1.tif
- Figure 5 Part 5/Fig 5ab WT and KO hela TTLL1-e326g atubulin part 2/TPGS1-KO/TPGS1-KO TTLL1-mut 10-15-24 R1 LT5.Project Maximum Z_XY1729023419_Z0_T0_C2.tif
- Figure 5 Part 5/Fig 5ab WT and KO hela TTLL1-e326g atubulin part 2/TPGS1-KO/TPGS1-KO TTLL1-mut 10-22-24 R2 LT5.Project Maximum Z_XY1730226622_Z0_T0_C0.tif
- Figure 5 Part 5/Fig 5ab WT and KO hela TTLL1-e326g atubulin part 2/TPGS1-KO/TPGS1-KO TTLL1-mut 10-22-24 R2 LT5.Project Maximum Z_XY1730226622_Z0_T0_C1.tif
- Figure 5 Part 5/Fig 5ab WT and KO hela TTLL1-e326g atubulin part 2/TPGS1-KO/TPGS1-KO TTLL1-mut 10-22-24 R2 M2.Project Maximum Z_XY1730227192_Z0_T0_C0.tif
- Figure 5 Part 5/Fig 5ab WT and KO hela TTLL1-e326g atubulin part 2/TPGS1-KO/TPGS1-KO TTLL1-mut 10-15-24 R1 LT9.Project Maximum Z_XY1729024576_Z0_T0_C2.tif
- Figure 5 Part 5/Fig 5ab WT and KO hela TTLL1-e326g atubulin part 2/TPGS1-KO/TPGS1-KO TTLL1-mut 10-22-24 R3 LT1.Project Maximum Z_XY1730228286_Z0_T0_C2.tif
- Figure 5 Part 5/Fig 5ab WT and KO hela TTLL1-e326g atubulin part 2/TPGS1-KO/TPGS1-KO TTLL1-mut 10-22-24 R3 LT1.Project Maximum Z_XY1730228286_Z0_T0_C0.tif
- Figure 5 Part 5/Fig 5ab WT and KO hela TTLL1-e326g atubulin part 2/TPGS1-KO/TPGS1-KO TTLL1-mut 10-15-24 R1 LT9.Project Maximum Z_XY1729024576_Z0_T0_C0.tif
- Figure 5 Part 5/Fig 5ab WT and KO hela TTLL1-e326g atubulin part 2/TPGS1-KO/TPGS1-KO TTLL1-mut 10-22-24 R2 M2.Project Maximum Z_XY1730227192_Z0_T0_C2.tif
- Figure 5 Part 5/Fig 5ab WT and KO hela TTLL1-e326g atubulin part 2/TPGS1-KO/TPGS1-KO TTLL1-mut 10-15-24 R1 LT5.Project Maximum Z_XY1729023419_Z0_T0_C1.tif
- Figure 5 Part 5/Fig 5ab WT and KO hela TTLL1-e326g atubulin part 2/TPGS1-KO/TPGS1-KO TTLL1-mut 10-22-24 R2 LT5.Project Maximum Z_XY1730226622_Z0_T0_C2.tif
- Figure 5 Part 5/Fig 5ab WT and KO hela TTLL1-e326g atubulin part 2/TPGS1-KO/TPGS1-KO TTLL1-mut 10-15-24 R1 LT5.Project Maximum Z_XY1729023419_Z0_T0_C0.tif
- Figure 5 Part 5/Fig 5ab WT and KO hela TTLL1-e326g atubulin part 2/TPGS1-KO/TPGS1-KO TTLL1-mut 10-15-24 R1 LT9.Project Maximum Z_XY1729024576_Z0_T0_C1.tif
- Figure 5 Part 5/Fig 5ab WT and KO hela TTLL1-e326g atubulin part 2/TPGS1-KO/TPGS1-KO TTLL1-mut 10-22-24 R3 LT1.Project Maximum Z_XY1730228286_Z0_T0_C1.tif
- Figure 5 Part 5/Fig 5ab WT and KO hela TTLL1-e326g atubulin part 2/TPGS1-KO/TPGS1-KO TTLL1-mut 10-22-24 R3 LT6LT7.Project Maximum Z_XY1730229549_Z0_T0_C1.tif
- Figure 5 Part 5/Fig 5ab WT and KO hela TTLL1-e326g atubulin part 2/TPGS1-KO/TPGS1-KO TTLL1-mut 10-15-24 R1 LT7.Project Maximum Z_XY1729023927_Z0_T0_C0.tif
- Figure 5 Part 5/Fig 5ab WT and KO hela TTLL1-e326g atubulin part 2/TPGS1-KO/TPGS1-KO TTLL1-mut 10-15-24 R1 LT7.Project Maximum Z_XY1729023927_Z0_T0_C1.tif
- Figure 5 Part 5/Fig 5ab WT and KO hela TTLL1-e326g atubulin part 2/TPGS1-KO/TPGS1-KO TTLL1-mut 10-22-24 R3 LT6LT7.Project Maximum Z_XY1730229549_Z0_T0_C0.tif
- Figure 5 Part 5/Fig 5ab WT and KO hela TTLL1-e326g atubulin part 2/TPGS1-KO/TPGS1-KO TTLL1-mut 10-22-24 R3 LT6LT7.Project Maximum Z_XY1730229549_Z0_T0_C2.tif
- Figure 5 Part 5/Fig 5ab WT and KO hela TTLL1-e326g atubulin part 2/TPGS1-KO/TPGS1-KO TTLL1-mut 10-15-24 R1 LT7.Project Maximum Z_XY1729023927_Z0_T0_C2.tif
