# Supplementary material for: TPGS1 regulates central spindle microtubule glutamylation and remodeling during telophase and abscission
Source: EMBO Rep. 2026 Mar 23;27(8):1944–63. doi: 10.1038/s44319-026-00742-3 (PMC13121839; doi:10.1038/s44319-026-00742-3)
Supplement: Supplementary file 19 — Source data Fig. 5 part 5 [file 44319_2026_742_MOESM19_ESM.zip › Figure 5 Part 5/Figure 5 Data.xlsx]

## Sheet: 5B
Note: Open rows between raw data sets represents the start of technical replicates for a new biological replicate.
5B (Raw)			5B (Means)
EGFP-N3	TTLL1-E326G	TTLL1-E326G	EGFP-N3 TPGS1-KO	TTLL1-E326G	TTLL1-E326G TPGS1-KO
1.623	2.069	1.021	1.379	1.699	0.7097
1.244	0.851	0.5	1.184	1.33375	0.983855
1.792	1.371	1.128	1.066	1.608	1.165
1.857	1.134	0.547
1.389	1.204	1.019
1.059	1.702	0.248
1.288	2.492	0.791
1.761	1.287	0.484
0.871	3.085	0.669
0.908	1.797	0.69
1.244	0.314	1.67126
1.188	1.732	0.618733
1.255	1.985	0.21926
1.607	1.578	0.408115
1.019		0.860756
1.004	1.182	1.01037
0.531	1.498	1.45801
1.423	1.167	1.49502
0.989	1.214	0.916876
1.584		1.18015
1.589	1.713	1.7407
1.166	1.774	0.960305
1.043	1.525	0.457326
1.05	0.961	1.47617
0.982	1.033	1.1665
1.086	2.081	1.4147
0.799	1.28	0.987124
0.758	1.529	1.1404
1.166	2.052	1.31895
1.025	2.134	0.987837

## Sheet: 5C
5C	R1	R2	R3	R4	R5	R1	R2	R3	R4	R5
Time	Control					TPGS1-KO
0	0	0	0	0	0	0	0	0	0	0
15	0	0	0	0	0	0	0	0	0	0
30	0	0	0	0	0	0	0	0.341	0	0
45	0	0	0.538	0	1.02	0	0	0.341	0	0
60	0.526	0	1.075	0.368	1.531	0	0	0.683	0.262	0.49
75	1.053	0	1.075	1.103	2.551	0	0	1.024	0.787	0.98
90	1.579	0.546	1.075	1.838	3.061	0.901	0	1.024	2.1	0.98
105	1.579	0.546	1.613	1.838	4.592	0.901	0	1.365	2.887	2.941
120	1.579	1.639	2.151	2.941	6.122	1.802	0	1.365	3.15	3.922
135	1.579	1.639	2.688	5.147	6.122	2.703	0	2.389	3.412	4.412
150	2.632	2.186	2.688	5.515	6.122	2.703	0	3.072	3.675	4.902
165	3.158	2.186	4.301	6.985	7.653	3.604	0	3.754	4.199	5.882
180	4.737	3.279	4.839	7.721	8.163	3.604	0	4.778	4.724	6.373
195	5.263	4.372	5.914	8.088	9.184	3.604	1.02	5.802	5.512	6.863
210	5.263	4.372	6.989	9.559	9.184	4.505	1.02	7.85	5.774	7.353
225	6.316	6.011	7.527	10.662	9.184	5.405	3.061	8.191	6.299	8.333
240	6.842	6.011	9.14	10.662	9.694	6.306	3.061	8.874	7.874	8.824
255	6.842	7.104	9.14	11.029	10.204	6.306	5.102	9.898	8.661	10.294
270	7.368	9.836	10.753	11.397	11.224	6.306	5.102	10.239	10.236	10.784
285	9.474	9.836	10.753	12.132	11.735	7.207	7.143	10.922	10.761	11.275
300	11.579	9.836	10.753	12.132	12.755	7.207	8.163	11.945	12.073	12.745
315	12.632	10.929	11.29	13.235	15.306	8.108	8.163	12.628	13.123	12.745
330	13.158	12.022	11.828	13.971	16.327	8.108	10.204	12.969	13.648	14.706
345	13.684	12.022	11.828	15.074	17.857	8.108	10.204	13.652	14.436	14.706
360	13.684	14.208	13.441	15.441	18.878	9.009	10.204	13.993	15.748	15.196
375	14.737	15.847	15.054	15.809	18.878	9.009	10.204	14.334	16.273	16.176
390	15.263	15.847	15.591	18.015	19.898	9.009	10.204	15.017	16.798	17.157
405	15.789	15.847	16.129	18.75	21.429	9.91	10.204	15.017	17.06	18.137
420	15.789	17.486	17.204	19.485	22.959	13.514	10.204	15.7	17.848	19.118
435	17.368	18.579	19.355	19.485	24.49	14.414	10.204	16.041	18.898	19.608
450	18.947	19.672	20.43	19.485	26.02	14.414	10.204	16.382	19.685	20.588
465	20.526	20.219	21.505	20.221	26.02	15.315	10.204	18.43	20.472	21.569
480	21.053	21.311	22.581	22.426	27.041	17.117	10.204	19.795	21.785	22.549
495	21.579	23.497	22.581	23.529	28.571	17.117	13.265	20.137	22.047	23.529
510	22.105	25.137	23.118	24.265	29.082	17.117	13.265	20.137	22.572	25
525	22.632	26.776	23.656	26.103	31.122	18.018	13.265	21.502	22.835	25.98
540	23.684	28.415	25.269	27.574	33.163	19.82	14.286	22.184	23.36	27.941
555	26.316	31.148	25.269	28.676	34.184	20.721	16.327	23.208	24.672	29.902
570	26.316	32.787	26.344	30.515	35.714	23.423	17.347	24.573	25.197	31.863
585	26.842	33.88	27.419	31.985	36.735	24.324	19.388	25.597	25.984	33.333
600	29.474	34.426	30.108	33.824	37.245	27.027	19.388	27.645	27.297	33.824
615	31.053	35.519	30.645	35.294	38.776	27.027	21.429	27.986	27.822	36.275
630	32.105	35.519	31.183	36.397	40.816	29.73	22.449	28.328	28.609	38.235
645	34.211	38.251	32.258	37.868	42.347	30.631	22.449	30.034	29.134	39.706
660	35.789	38.798	33.333	38.603	43.878	31.532	24.49	30.717	30.184	41.176
675	36.316	39.344	34.409	38.971	45.918	31.532	24.49	32.082	32.021	41.667
690	38.421	40.984	34.946	40.074	46.939	32.432	25.51	33.106	33.071	41.667
705	42.105	42.623	38.172	41.544	48.469	36.937	25.51	34.13	34.383	42.157

## Sheet: 5D
	5D
	Control	TPGS1-KO
R1	27	25.5
R2	25.5	22.5
R3	43.5	36
