# Supplementary material for: TPGS1 regulates central spindle microtubule glutamylation and remodeling during telophase and abscission
Source: EMBO Rep. 2026 Mar 23;27(8):1944–63. doi: 10.1038/s44319-026-00742-3 (PMC13121839; doi:10.1038/s44319-026-00742-3)
Supplement: Supplementary file 24 — Source data Fig. 6 part 5 [file 44319_2026_742_MOESM24_ESM.zip › Figure 6 Part 5/Figure 6 Data.xlsx]

## Sheet: 6B
Note: Open rows between raw data sets represents the start of technical replicates for a new biological replicate.
6B (Raw)		6B (Medians)
Control	TPGS1-KO	Control	TPGS1-KO
2.264	10.597	2.171	3.2275
0.835	1.5	2.6065	5.253
0.553	7.632	3.136	4.519
0.585	3.382
4.244	8.918
2.301	3.257
1.892	2.647
3.767	1.202
1.886	2.265
1.334	4.082
1.74	3.124
2.599	9.274
1.582	1.559
0.419	1.8
1.579	4.152
2.522	5.814
1.139	2.23
2.395	5.399
8.703	4.16
3.068	2.049
2.829	1.884
3.932	0.63
0.811	2.048
0.337	3.198
11.396	6.545
1.27	1.133
4.386	2.775
0.382	4.585
1.575	5.217
4.094	2.308
1.839	4.142
1.912	2.299
2.582	10.423
4.28	3.735
5.163	5.459
3.59	3.612
1.235	1.956
2.078	1.581
1.276	2.301
1.114	8.142
2.817	2.518
3.485	1.201
1.507	3.508
0.676	1.563
4.243	3.376
6.993	1.198
0.892	7.491
2.497	3.15
4.242	6.523
6.174	2.702
2.365	2.581
1.96	13.372
0.701	3.369
0.515	2.036
8.695	2.497
4.599	0.847
3.006	9.551
0.361	3.793
1.238	5.664
4.876	6.081
4.351	3.597
3.292	4.683
9.701	1.428
1.037	5.303
0.673	12.376
3.667	13.321
1.689	8.108
3.057	2.916
0.864	5.921
5.675	8.325
2.857	5.594
7.946	2.499
0.827	9.607
2.83	3.319
1.462	5.203
4.186	4.914
5.659	0.956
5.375	1.399
2.08	4.188
6.125	10.152
1.668	5.161
0.624	12.709
2.755	4.474
3.567	2.5
2.139	9.023
3.354	5.775
3.611	10.192
1.636	11.01
3.838	1.58
2.55	4.481
2.829	1.94
2.371	4.313
1.653	3.573
1.875	7.468
1.415	8.864
2.205	9.806
1.227	5.305
1.269	4.635
0.822	7.448
6.927	8.785
2.663	2.282
8.552	3.39
0.724	14.848
1.423	1.837
1.117	3.374
1.967	11.441
3.112	1.349
2.276	1.444
2.219	6.945
7.297	5.938
6.16	5.77
0.834	5.535
3.341	9.219
3.717	2.499
2.165	2.451
4.002	4.439
4.274	1.613
6.646	10.201
1.16	9.165
0.396	5.413
16.616	4.11
9.738	0.922
1	1.389
5.561	7.879
3.858	2.741
7.049	6.776
3.868	1.969
4.168	9.336
6.314	7.79
1.374	3.857
9.177	4.635
4.565	4.769
6.689	9.186
2.468	1.328
5.352	9.881
6.242	5.58
4.55	5.652
1.393	3.699
0.863	1.058
4.358	7.032
1.397	2.293
9.502	5.008
5.262	2.228
1.698	4.234
2.246	2.809
6.601	13.659
1.265	9.885
3.077	11.538
1.701	2.236
1.47	4.169
10.615	0.986
4.636	2.598
0.721	2.927
0.816	5.889
1.617	1.725
2.664	7.076
2.885	11.173
1.454	6.2
1.04	2.553
0.569	2.591
2.557	7.903
8.074	3.466
1.523	13.547
1.651	1.301
5.88	11.87
9.504	7.511
6.175	1.661
2.332	5.393
3.089	2.83
5.3	2.661
4.099	5.036
3.578	5.183
3.432	3.42
1.698	4.403
2.404	3.051
3.183	6.846
1.562	4.78
4.305	3.907
2.28	7.224
1.829	4.918

## Sheet: 6C
Note: Open rows between raw data sets represents the start of technical replicates for a new biological replicate.
6C (Raw)		6C (Medians)
Control	TPGS1-KO	Control	TPGS1-KO
0.529	3.293	0.345	0.442
0.184	1.755	0.3565	0.593
0.145	0.191	0.465	0.576
0.487	0.4
0.087	0.617
0.259	3.16
0.118	0.342
0.884	0.45
0.648	2.423
0.561	1.243
0.96	0.415
1.107	0.623
0.288	0.294
0.124	0.1
0.406	0.247
0.649	0.255
0.3	0.386
0.148	0.431
0.193	0.352
0.156	0.458
0.271	0.579
0.574	0.489
0.45	0.75
0.303	0.25
0.339	0.252
0.351	0.284
0.123	0.186
0.155	0.137
0.147	0.72
0.412	0.545
0.527	1.513
1.843	0.255
0.195	0.257
0.14	0.701
0.45	1.01
0.527	0.514
1.073	0.679
0.495	0.845
0.422	0.392
0.374	0.381
0.423	0.437
0.352	0.496
1.044	0.078
0.298	1.646
0.143	0.426
0.114	0.797
0.08	0.455
0.059	0.257
1.019	2.108
1.464	0.358
0.252	0.094
0.891	0.181
0.474	0.359
0.327	1.338
0.155	0.445
0.08	0.439
0.301	0.956
0.233	0.952
0.51	0.398
0.451	0.921
0.339	0.444
0.23	0.38
0.585	0.488
0.473	0.475
1.764	0.181
0.082	0.543
0.26	0.515
0.341	0.759
0.12	0.575
0.12	0.643
0.785	1.042
0.205	0.758
0.671	0.779
0.291	0.498
0.392	0.584
0.16	0.485
0.157	0.556
0.109	1.05
0.436	0.602
0.53	0.637
0.401	0.948
0.596	0.294
1.108	0.312
1.921	0.287
0.117	0.663
0.145	0.948
0.893	0.639
0.478	0.231
0.307	0.869
0.239	0.659
0.764	0.882
0.49	1.821
0.788	0.165
0.34	0.209
0.542	0.181
0.384	0.225
0.297	0.284
0.36	0.972
0.79	0.874
0.842	0.704
0.067	0.425
0.15	0.838
0.093	1.357
0.15	0.235
0.323	0.177
0.425	0.763
0.468	0.527
0.617	0.344
0.241	1.602
0.413	0.233
0.458	0.686
0.559	0.722
0.47	1.134
0.867	0.164
0.35	0.737
0.324	1.126
0.289	0.217
0.156	1.509
0.353	0.541
0.103	0.603
1.218	0.644
0.836	0.175
0.52	0.171
0.367	0.265
0.299	0.174
0.341	0.286
0.293	1.055
0.054	0.755
0.551	0.409
0.088	0.215
0.555	0.56
0.118	0.96
0.504	0.187
0.436	1.055
0.488	0.508
0.216	1.355
0.542	0.832
0.128	0.354
0.168	0.46
0.08	0.626
0.821	1.066
0.79	1.878
0.661	0.942
1.049	0.563
0.767	1.093
0.399	1.601
0.302	0.284
0.119	0.213
1.152	1.543
0.97	1.186
0.61	0.575
0.722	0.764
0.438	0.489
0.675	0.353
0.296	0.514
0.564	0.786
0.083	0.196
0.471	0.292
0.584	0.519
0.747	0.354
0.312	0.53
0.483	0.992
0.858	0.445
0.653	0.577
0.437	0.504
0.643	0.758
0.199	0.626
0.153	0.533
0.459	0.717
0.388	0.641
1.001	1.148
0.474	0.607
0.15	1.203
0.155	1.338
0.546	1.164
0.704	0.428
0.248	0.273
0.205	1.056
0.261	0.437
0.275	0.745

## Sheet: 6D
	6D (Percentages)
	Control	TPGS1-KO
R1	10	33.33
R2	13.33	30
R3	20	33.33

## Sheet: 6F
Note: Open rows between raw data sets represents the start of technical replicates for a new biological replicate.
6F (Raw)			6F (Means)
Untransfected	EYFP-N3	TPGS1-EYFP-3'UTR	Untransfected TPGS1-KO	TPGS1-KO + EYFP	TPGS1-KO + TPGS1-EYFP-3'UTR
5.464	4.541	1.024	3.8502	4.9221	4.5589
3.523	3.801	5.97	3.9198	3.5405	4.381
3.377	2.337	5.248	3.0778	3.7101	2.68071
4.669	3.62	4.867
3.708	3.596	6.749
2.67	9.764	4.221
1.888	3.179	5.442
3.759	5.151	4.035
3.044	6.502	2.399
6.4	6.73	5.634
2.747	3.67	6.109
3.776	3.691	2.335
4.491	5.85	1.667
5.623	3.434	7.374
4.201	2.662	5.693
4.798	5.867	2.622
4.763	3.776	4.867
1.651	3.523
5.589	2.111
1.559	0.821
4.382	2.362	3.358
2.606	4.3	4.914
2.466	1.331	1.749
1.831	1.069	1.651
2.491	8.909	3.776
2.088	6.092	1.943
4.669	3.505	1.374
3.912	1.988
2.67	3.854
3.663	3.691

## Sheet: 6G
Note: Open rows between raw data sets represents the start of technical replicates for a new biological replicate.
6G (Raw)			6G (Means)
Untransfected	EYFP-N3	TPGS1-EYFP-3'UTR	Untransfected TPGS1-KO	TPGS1-KO + EYFP	TPGS1-KO + TPGS1-EYFP-3'UTR
6.707	2.108	1.895	5.5793	4.2591	2.5516
3.933	5.198	1.882	3.9002	3.2631	1.8455
5.663	7.514	1.233	4.1269	3.3807	2.1733
4.095	2.461	3.481
11.883	5.426	4.925
4.039	4.776	1.737
2.491	1.374	3.278
3.432	2.811	4.855
8.175	8.875	1.651
5.375	2.048	0.579
4.319	5.086	3.238
2.252	7.167	0.614
4.491	2.755	2.896
1.943	3.487	0.819
5.232	1.229	0.869
3.933	4.201	2.662
4.054	1.374	1.229
7.375	2.622	0.648
3.765	2.662	1.103
1.638	2.048	4.377
3.776	3.099	3.099
3.576	2.59	1.448
4.491	2.466	0.738
4.339	3.776	5.316
5.406	3.976	1.295
2.693	1.651	4.1
4.1	3.333	0.738
5.232	2.048	1.761
3.847	6.929	0.648
3.809	3.939	2.59
