# Supplementary material for: TPGS1 regulates central spindle microtubule glutamylation and remodeling during telophase and abscission
Source: EMBO Rep. 2026 Mar 23;27(8):1944–63. doi: 10.1038/s44319-026-00742-3 (PMC13121839; doi:10.1038/s44319-026-00742-3)
Supplement: Supplementary file 26 — Source data Fig. 7 part 2 [file 44319_2026_742_MOESM26_ESM.zip]

Archive with 156 entries (154 files):
- Figure 7 Part 2/
- Figure 7 Part 2/.DS_Store
- __MACOSX/Figure 7 Part 2/._.DS_Store
- Figure 7 Part 2/Fig 7acd Cas9 and TPGS1-ko rGT335 atubulin part 2/
- Figure 7 Part 2/Fig 7acd Cas9 and TPGS1-ko rGT335 atubulin part 2/TPGS1-KO GT335recomb atub 3-24-25 R1 LT3.Project Maximum Z_XY1742839310_Z0_T0_C2.tif
- Figure 7 Part 2/Fig 7acd Cas9 and TPGS1-ko rGT335 atubulin part 2/TPGS1-KO GT335recomb atub 3-24-25 R3 LT3.Project Maximum Z_XY1742852844_Z0_T0_C0.tif
- Figure 7 Part 2/Fig 7acd Cas9 and TPGS1-ko rGT335 atubulin part 2/TPGS1-KO GT335recomb atub 3-24-25 R3 ET4.Project Maximum Z_XY1742852466_Z0_T0_C2.tif
- Figure 7 Part 2/Fig 7acd Cas9 and TPGS1-ko rGT335 atubulin part 2/TPGS1-KO GT335recomb atub 3-24-25 R2 LT6.Project Maximum Z_XY1742842272_Z0_T0_C2.tif
- Figure 7 Part 2/Fig 7acd Cas9 and TPGS1-ko rGT335 atubulin part 2/TPGS1-KO GT335recomb atub 3-24-25 R3 LT3.Project Maximum Z_XY1742852844_Z0_T0_C1.tif
- Figure 7 Part 2/Fig 7acd Cas9 and TPGS1-ko rGT335 atubulin part 2/TPGS1-KO GT335recomb atub 3-24-25 R2 ET7.Project Maximum Z_XY1742841723_Z0_T0_C2.tif
- Figure 7 Part 2/Fig 7acd Cas9 and TPGS1-ko rGT335 atubulin part 2/TPGS1-KO GT335recomb atub 3-24-25 R3 LT5LT6.Project Maximum Z_XY1742853153_Z0_T0_C2.tif
- Figure 7 Part 2/Fig 7acd Cas9 and TPGS1-ko rGT335 atubulin part 2/TPGS1-KO GT335recomb atub 3-24-25 R3 LT2.Project Maximum Z_XY1742851926_Z0_T0_C2.tif
- Figure 7 Part 2/Fig 7acd Cas9 and TPGS1-ko rGT335 atubulin part 2/TPGS1-KO GT335recomb atub 3-24-25 R3 LT2.Project Maximum Z_XY1742851926_Z0_T0_C0.tif
- Figure 7 Part 2/Fig 7acd Cas9 and TPGS1-ko rGT335 atubulin part 2/TPGS1-KO GT335recomb atub 3-24-25 R3 LT5LT6.Project Maximum Z_XY1742853153_Z0_T0_C0.tif
- Figure 7 Part 2/Fig 7acd Cas9 and TPGS1-ko rGT335 atubulin part 2/TPGS1-KO GT335recomb atub 3-24-25 R2 ET7.Project Maximum Z_XY1742841723_Z0_T0_C0.tif
- Figure 7 Part 2/Fig 7acd Cas9 and TPGS1-ko rGT335 atubulin part 2/TPGS1-KO GT335recomb atub 3-24-25 R1 LT3.Project Maximum Z_XY1742839310_Z0_T0_C1.tif
- Figure 7 Part 2/Fig 7acd Cas9 and TPGS1-ko rGT335 atubulin part 2/TPGS1-KO GT335recomb atub 3-24-25 R3 ET4.Project Maximum Z_XY1742852466_Z0_T0_C1.tif
- Figure 7 Part 2/Fig 7acd Cas9 and TPGS1-ko rGT335 atubulin part 2/TPGS1-KO GT335recomb atub 3-24-25 R2 LT6.Project Maximum Z_XY1742842272_Z0_T0_C1.tif
- Figure 7 Part 2/Fig 7acd Cas9 and TPGS1-ko rGT335 atubulin part 2/TPGS1-KO GT335recomb atub 3-24-25 R2 LT6.Project Maximum Z_XY1742842272_Z0_T0_C0.tif
- Figure 7 Part 2/Fig 7acd Cas9 and TPGS1-ko rGT335 atubulin part 2/TPGS1-KO GT335recomb atub 3-24-25 R3 ET4.Project Maximum Z_XY1742852466_Z0_T0_C0.tif
- Figure 7 Part 2/Fig 7acd Cas9 and TPGS1-ko rGT335 atubulin part 2/TPGS1-KO GT335recomb atub 3-24-25 R3 LT3.Project Maximum Z_XY1742852844_Z0_T0_C2.tif
- Figure 7 Part 2/Fig 7acd Cas9 and TPGS1-ko rGT335 atubulin part 2/TPGS1-KO GT335recomb atub 3-24-25 R1 LT3.Project Maximum Z_XY1742839310_Z0_T0_C0.tif
- Figure 7 Part 2/Fig 7acd Cas9 and TPGS1-ko rGT335 atubulin part 2/TPGS1-KO GT335recomb atub 3-24-25 R2 ET7.Project Maximum Z_XY1742841723_Z0_T0_C1.tif
- Figure 7 Part 2/Fig 7acd Cas9 and TPGS1-ko rGT335 atubulin part 2/TPGS1-KO GT335recomb atub 3-24-25 R3 LT5LT6.Project Maximum Z_XY1742853153_Z0_T0_C1.tif
- Figure 7 Part 2/Fig 7acd Cas9 and TPGS1-ko rGT335 atubulin part 2/TPGS1-KO GT335recomb atub 3-24-25 R3 LT2.Project Maximum Z_XY1742851926_Z0_T0_C1.tif
- Figure 7 Part 2/Fig 7acd Cas9 and TPGS1-ko rGT335 atubulin part 2/TPGS1-KO GT335recomb atub 3-24-25 R3 ET10.Project Maximum Z_XY1742853950_Z0_T0_C0.tif
- Figure 7 Part 2/Fig 7acd Cas9 and TPGS1-ko rGT335 atubulin part 2/TPGS1-KO GT335recomb atub 3-24-25 R1 A1.Project Maximum Z_XY1742838798_Z0_T0_C0.tif
- Figure 7 Part 2/Fig 7acd Cas9 and TPGS1-ko rGT335 atubulin part 2/TPGS1-KO GT335recomb atub 3-24-25 R2 ET2 M1M2.Project Maximum Z_XY1742841221_Z0_T0_C1.tif
- Figure 7 Part 2/Fig 7acd Cas9 and TPGS1-ko rGT335 atubulin part 2/TPGS1-KO GT335recomb atub 3-24-25 R3 ET1ET2.Project Maximum Z_XY1742851506_Z0_T0_C2.tif
- Figure 7 Part 2/Fig 7acd Cas9 and TPGS1-ko rGT335 atubulin part 2/TPGS1-KO GT335recomb atub 3-24-25 R2 ET1 LT1.Project Maximum Z_XY1742841132_Z0_T0_C0.tif
- Figure 7 Part 2/Fig 7acd Cas9 and TPGS1-ko rGT335 atubulin part 2/TPGS1-KO GT335recomb atub 3-24-25 R3 ET5.Project Maximum Z_XY1742852582_Z0_T0_C1.tif
- Figure 7 Part 2/Fig 7acd Cas9 and TPGS1-ko rGT335 atubulin part 2/TPGS1-KO GT335recomb atub 3-24-25 R2 LT7LT8.Project Maximum Z_XY1742842515_Z0_T0_C2.tif
- Figure 7 Part 2/Fig 7acd Cas9 and TPGS1-ko rGT335 atubulin part 2/TPGS1-KO GT335recomb atub 3-24-25 R1 LT2.Project Maximum Z_XY1742839123_Z0_T0_C0.tif
- Figure 7 Part 2/Fig 7acd Cas9 and TPGS1-ko rGT335 atubulin part 2/.DS_Store
- __MACOSX/Figure 7 Part 2/Fig 7acd Cas9 and TPGS1-ko rGT335 atubulin part 2/._.DS_Store
- Figure 7 Part 2/Fig 7acd Cas9 and TPGS1-ko rGT335 atubulin part 2/TPGS1-KO GT335recomb atub 3-24-25 R3 ET9.Project Maximum Z_XY1742853876_Z0_T0_C2.tif
- Figure 7 Part 2/Fig 7acd Cas9 and TPGS1-ko rGT335 atubulin part 2/TPGS1-KO GT335recomb atub 3-24-25 R2 ET3.Project Maximum Z_XY1742841344_Z0_T0_C2.tif
- Figure 7 Part 2/Fig 7acd Cas9 and TPGS1-ko rGT335 atubulin part 2/TPGS1-KO GT335recomb atub 3-24-25 R1 LT2.Project Maximum Z_XY1742839123_Z0_T0_C1.tif
- Figure 7 Part 2/Fig 7acd Cas9 and TPGS1-ko rGT335 atubulin part 2/TPGS1-KO GT335recomb atub 3-24-25 R3 ET5.Project Maximum Z_XY1742852582_Z0_T0_C0.tif
- Figure 7 Part 2/Fig 7acd Cas9 and TPGS1-ko rGT335 atubulin part 2/TPGS1-KO GT335recomb atub 3-24-25 R2 ET1 LT1.Project Maximum Z_XY1742841132_Z0_T0_C1.tif
- Figure 7 Part 2/Fig 7acd Cas9 and TPGS1-ko rGT335 atubulin part 2/TPGS1-KO GT335recomb atub 3-24-25 R2 ET2 M1M2.Project Maximum Z_XY1742841221_Z0_T0_C0.tif
- Figure 7 Part 2/Fig 7acd Cas9 and TPGS1-ko rGT335 atubulin part 2/TPGS1-KO GT335recomb atub 3-24-25 R1 A1.Project Maximum Z_XY1742838798_Z0_T0_C1.tif
- Figure 7 Part 2/Fig 7acd Cas9 and TPGS1-ko rGT335 atubulin part 2/TPGS1-KO GT335recomb atub 3-24-25 R3 ET10.Project Maximum Z_XY1742853950_Z0_T0_C1.tif
- Figure 7 Part 2/Fig 7acd Cas9 and TPGS1-ko rGT335 atubulin part 2/TPGS1-KO GT335recomb atub 3-24-25 R2 ET2 M1M2.Project Maximum Z_XY1742841221_Z0_T0_C2.tif
- Figure 7 Part 2/Fig 7acd Cas9 and TPGS1-ko rGT335 atubulin part 2/TPGS1-KO GT335recomb atub 3-24-25 R3 ET1ET2.Project Maximum Z_XY1742851506_Z0_T0_C1.tif
- Figure 7 Part 2/Fig 7acd Cas9 and TPGS1-ko rGT335 atubulin part 2/TPGS1-KO GT335recomb atub 3-24-25 R3 ET5.Project Maximum Z_XY1742852582_Z0_T0_C2.tif
- Figure 7 Part 2/Fig 7acd Cas9 and TPGS1-ko rGT335 atubulin part 2/TPGS1-KO GT335recomb atub 3-24-25 R2 LT7LT8.Project Maximum Z_XY1742842515_Z0_T0_C1.tif
- Figure 7 Part 2/Fig 7acd Cas9 and TPGS1-ko rGT335 atubulin part 2/TPGS1-KO GT335recomb atub 3-24-25 R2 ET3.Project Maximum Z_XY1742841344_Z0_T0_C0.tif
- Figure 7 Part 2/Fig 7acd Cas9 and TPGS1-ko rGT335 atubulin part 2/TPGS1-KO GT335recomb atub 3-24-25 R3 ET9.Project Maximum Z_XY1742853876_Z0_T0_C0.tif
- Figure 7 Part 2/Fig 7acd Cas9 and TPGS1-ko rGT335 atubulin part 2/TPGS1-KO GT335recomb atub 3-24-25 R3 ET9.Project Maximum Z_XY1742853876_Z0_T0_C1.tif
- Figure 7 Part 2/Fig 7acd Cas9 and TPGS1-ko rGT335 atubulin part 2/TPGS1-KO GT335recomb atub 3-24-25 R2 ET3.Project Maximum Z_XY1742841344_Z0_T0_C1.tif
- Figure 7 Part 2/Fig 7acd Cas9 and TPGS1-ko rGT335 atubulin part 2/TPGS1-KO GT335recomb atub 3-24-25 R1 LT2.Project Maximum Z_XY1742839123_Z0_T0_C2.tif
- Figure 7 Part 2/Fig 7acd Cas9 and TPGS1-ko rGT335 atubulin part 2/TPGS1-KO GT335recomb atub 3-24-25 R2 LT7LT8.Project Maximum Z_XY1742842515_Z0_T0_C0.tif
- Figure 7 Part 2/Fig 7acd Cas9 and TPGS1-ko rGT335 atubulin part 2/TPGS1-KO GT335recomb atub 3-24-25 R2 ET1 LT1.Project Maximum Z_XY1742841132_Z0_T0_C2.tif
- Figure 7 Part 2/Fig 7acd Cas9 and TPGS1-ko rGT335 atubulin part 2/TPGS1-KO GT335recomb atub 3-24-25 R3 ET1ET2.Project Maximum Z_XY1742851506_Z0_T0_C0.tif
- Figure 7 Part 2/Fig 7acd Cas9 and TPGS1-ko rGT335 atubulin part 2/TPGS1-KO GT335recomb atub 3-24-25 R1 A1.Project Maximum Z_XY1742838798_Z0_T0_C2.tif
- Figure 7 Part 2/Fig 7acd Cas9 and TPGS1-ko rGT335 atubulin part 2/TPGS1-KO GT335recomb atub 3-24-25 R3 ET10.Project Maximum Z_XY1742853950_Z0_T0_C2.tif
- Figure 7 Part 2/Fig 7acd Cas9 and TPGS1-ko rGT335 atubulin part 2/TPGS1-KO GT335recomb atub 3-24-25 R1 ET9 LT10.Project Maximum Z_XY1742840753_Z0_T0_C2.tif
- Figure 7 Part 2/Fig 7acd Cas9 and TPGS1-ko rGT335 atubulin part 2/TPGS1-KO GT335recomb atub 3-24-25 R1 ET7.Project Maximum Z_XY1742840554_Z0_T0_C1.tif
- Figure 7 Part 2/Fig 7acd Cas9 and TPGS1-ko rGT335 atubulin part 2/TPGS1-KO GT335recomb atub 3-24-25 R2 ET5ET6.Project Maximum Z_XY1742841534_Z0_T0_C1.tif
- Figure 7 Part 2/Fig 7acd Cas9 and TPGS1-ko rGT335 atubulin part 2/TPGS1-KO GT335recomb atub 3-24-25 R2 ET5ET6.Project Maximum Z_XY1742841534_Z0_T0_C0.tif
- Figure 7 Part 2/Fig 7acd Cas9 and TPGS1-ko rGT335 atubulin part 2/TPGS1-KO GT335recomb atub 3-24-25 R1 ET7.Project Maximum Z_XY1742840554_Z0_T0_C0.tif
- Figure 7 Part 2/Fig 7acd Cas9 and TPGS1-ko rGT335 atubulin part 2/TPGS1-KO GT335recomb atub 3-24-25 R1 LT1.Project Maximum Z_XY1742838929_Z0_T0_C2.tif
- Figure 7 Part 2/Fig 7acd Cas9 and TPGS1-ko rGT335 atubulin part 2/TPGS1-KO GT335recomb atub 3-24-25 R1 LT1.Project Maximum Z_XY1742838929_Z0_T0_C0.tif
- Figure 7 Part 2/Fig 7acd Cas9 and TPGS1-ko rGT335 atubulin part 2/TPGS1-KO GT335recomb atub 3-24-25 R1 ET9 LT10.Project Maximum Z_XY1742840753_Z0_T0_C1.tif
- Figure 7 Part 2/Fig 7acd Cas9 and TPGS1-ko rGT335 atubulin part 2/TPGS1-KO GT335recomb atub 3-24-25 R1 ET7.Project Maximum Z_XY1742840554_Z0_T0_C2.tif
- Figure 7 Part 2/Fig 7acd Cas9 and TPGS1-ko rGT335 atubulin part 2/TPGS1-KO GT335recomb atub 3-24-25 R2 ET5ET6.Project Maximum Z_XY1742841534_Z0_T0_C2.tif
- Figure 7 Part 2/Fig 7acd Cas9 and TPGS1-ko rGT335 atubulin part 2/TPGS1-KO GT335recomb atub 3-24-25 R1 ET9 LT10.Project Maximum Z_XY1742840753_Z0_T0_C0.tif
- Figure 7 Part 2/Fig 7acd Cas9 and TPGS1-ko rGT335 atubulin part 2/TPGS1-KO GT335recomb atub 3-24-25 R1 LT1.Project Maximum Z_XY1742838929_Z0_T0_C1.tif
- Figure 7 Part 2/Fig 7acd Cas9 and TPGS1-ko rGT335 atubulin part 2/TPGS1-KO GT335recomb atub 3-24-25 R1 ET4.Project Maximum Z_XY1742840170_Z0_T0_C0.tif
- Figure 7 Part 2/Fig 7acd Cas9 and TPGS1-ko rGT335 atubulin part 2/TPGS1-KO GT335recomb atub 3-24-25 R2 ET8.Project Maximum Z_XY1742842061_Z0_T0_C0.tif
- Figure 7 Part 2/Fig 7acd Cas9 and TPGS1-ko rGT335 atubulin part 2/TPGS1-KO GT335recomb atub 3-24-25 R1 ET3 LT9.Project Maximum Z_XY1742840057_Z0_T0_C2.tif
- Figure 7 Part 2/Fig 7acd Cas9 and TPGS1-ko rGT335 atubulin part 2/TPGS1-KO GT335recomb atub 3-24-25 R3 LT7.Project Maximum Z_XY1742853413_Z0_T0_C2.tif
- Figure 7 Part 2/Fig 7acd Cas9 and TPGS1-ko rGT335 atubulin part 2/TPGS1-KO GT335recomb atub 3-24-25 R2 ET8.Project Maximum Z_XY1742842061_Z0_T0_C1.tif
- Figure 7 Part 2/Fig 7acd Cas9 and TPGS1-ko rGT335 atubulin part 2/TPGS1-KO GT335recomb atub 3-24-25 R1 ET4.Project Maximum Z_XY1742840170_Z0_T0_C1.tif
- Figure 7 Part 2/Fig 7acd Cas9 and TPGS1-ko rGT335 atubulin part 2/TPGS1-KO GT335recomb atub 3-24-25 R3 LT7.Project Maximum Z_XY1742853413_Z0_T0_C1.tif
- Figure 7 Part 2/Fig 7acd Cas9 and TPGS1-ko rGT335 atubulin part 2/TPGS1-KO GT335recomb atub 3-24-25 R1 ET3 LT9.Project Maximum Z_XY1742840057_Z0_T0_C1.tif
- Figure 7 Part 2/Fig 7acd Cas9 and TPGS1-ko rGT335 atubulin part 2/TPGS1-KO GT335recomb atub 3-24-25 R3 LT7.Project Maximum Z_XY1742853413_Z0_T0_C0.tif
- Figure 7 Part 2/Fig 7acd Cas9 and TPGS1-ko rGT335 atubulin part 2/TPGS1-KO GT335recomb atub 3-24-25 R1 ET3 LT9.Project Maximum Z_XY1742840057_Z0_T0_C0.tif
- Figure 7 Part 2/Fig 7acd Cas9 and TPGS1-ko rGT335 atubulin part 2/TPGS1-KO GT335recomb atub 3-24-25 R2 ET8.Project Maximum Z_XY1742842061_Z0_T0_C2.tif
- Figure 7 Part 2/Fig 7acd Cas9 and TPGS1-ko rGT335 atubulin part 2/TPGS1-KO GT335recomb atub 3-24-25 R1 ET4.Project Maximum Z_XY1742840170_Z0_T0_C2.tif
- Figure 7 Part 2/Fig 7acd Cas9 and TPGS1-ko rGT335 atubulin part 2/TPGS1-KO GT335recomb atub 3-24-25 R2 LT5.Project Maximum Z_XY1742841967_Z0_T0_C2.tif
- Figure 7 Part 2/Fig 7acd Cas9 and TPGS1-ko rGT335 atubulin part 2/TPGS1-KO GT335recomb atub 3-24-25 R2 ET10.Project Maximum Z_XY1742842816_Z0_T0_C2.tif
- Figure 7 Part 2/Fig 7acd Cas9 and TPGS1-ko rGT335 atubulin part 2/TPGS1-KO GT335recomb atub 3-24-25 R3 LT8.Project Maximum Z_XY1742853511_Z0_T0_C0.tif
- Figure 7 Part 2/Fig 7acd Cas9 and TPGS1-ko rGT335 atubulin part 2/TPGS1-KO GT335recomb atub 3-24-25 R3 LT8.Project Maximum Z_XY1742853511_Z0_T0_C1.tif
- Figure 7 Part 2/Fig 7acd Cas9 and TPGS1-ko rGT335 atubulin part 2/TPGS1-KO GT335recomb atub 3-24-25 R3 LT9.Project Maximum Z_XY1742853596_Z0_T0_C2.tif
- Figure 7 Part 2/Fig 7acd Cas9 and TPGS1-ko rGT335 atubulin part 2/TPGS1-KO GT335recomb atub 3-24-25 R3 LT9.Project Maximum Z_XY1742853596_Z0_T0_C0.tif
- Figure 7 Part 2/Fig 7acd Cas9 and TPGS1-ko rGT335 atubulin part 2/TPGS1-KO GT335recomb atub 3-24-25 R2 LT5.Project Maximum Z_XY1742841967_Z0_T0_C1.tif
- Figure 7 Part 2/Fig 7acd Cas9 and TPGS1-ko rGT335 atubulin part 2/TPGS1-KO GT335recomb atub 3-24-25 R2 ET10.Project Maximum Z_XY1742842816_Z0_T0_C1.tif
- Figure 7 Part 2/Fig 7acd Cas9 and TPGS1-ko rGT335 atubulin part 2/TPGS1-KO GT335recomb atub 3-24-25 R3 LT8.Project Maximum Z_XY1742853511_Z0_T0_C2.tif
- Figure 7 Part 2/Fig 7acd Cas9 and TPGS1-ko rGT335 atubulin part 2/TPGS1-KO GT335recomb atub 3-24-25 R2 ET10.Project Maximum Z_XY1742842816_Z0_T0_C0.tif
- Figure 7 Part 2/Fig 7acd Cas9 and TPGS1-ko rGT335 atubulin part 2/TPGS1-KO GT335recomb atub 3-24-25 R2 LT5.Project Maximum Z_XY1742841967_Z0_T0_C0.tif
- Figure 7 Part 2/Fig 7acd Cas9 and TPGS1-ko rGT335 atubulin part 2/TPGS1-KO GT335recomb atub 3-24-25 R3 LT9.Project Maximum Z_XY1742853596_Z0_T0_C1.tif
- Figure 7 Part 2/Fig 7acd Cas9 and TPGS1-ko rGT335 atubulin part 2/TPGS1-KO GT335recomb atub 3-24-25 R1 LT4.Project Maximum Z_XY1742839439_Z0_T0_C1.tif
- Figure 7 Part 2/Fig 7acd Cas9 and TPGS1-ko rGT335 atubulin part 2/TPGS1-KO GT335recomb atub 3-24-25 R2 LT9LT10.Project Maximum Z_XY1742842932_Z0_T0_C2.tif
- Figure 7 Part 2/Fig 7acd Cas9 and TPGS1-ko rGT335 atubulin part 2/TPGS1-KO GT335recomb atub 3-24-25 R3 LT10 ET7.Project Maximum Z_XY1742853699_Z0_T0_C0.tif
- Figure 7 Part 2/Fig 7acd Cas9 and TPGS1-ko rGT335 atubulin part 2/TPGS1-KO GT335recomb atub 3-24-25 R3 ET6.Project Maximum Z_XY1742853334_Z0_T0_C2.tif
- Figure 7 Part 2/Fig 7acd Cas9 and TPGS1-ko rGT335 atubulin part 2/TPGS1-KO GT335recomb atub 3-24-25 R2 LT1LT2.Project Maximum Z_XY1742841626_Z0_T0_C2.tif
- Figure 7 Part 2/Fig 7acd Cas9 and TPGS1-ko rGT335 atubulin part 2/TPGS1-KO GT335recomb atub 3-24-25 R3 LT10 ET7.Project Maximum Z_XY1742853699_Z0_T0_C1.tif
- Figure 7 Part 2/Fig 7acd Cas9 and TPGS1-ko rGT335 atubulin part 2/TPGS1-KO GT335recomb atub 3-24-25 R1 LT4.Project Maximum Z_XY1742839439_Z0_T0_C0.tif
- Figure 7 Part 2/Fig 7acd Cas9 and TPGS1-ko rGT335 atubulin part 2/TPGS1-KO GT335recomb atub 3-24-25 R1 LT4.Project Maximum Z_XY1742839439_Z0_T0_C2.tif
- Figure 7 Part 2/Fig 7acd Cas9 and TPGS1-ko rGT335 atubulin part 2/TPGS1-KO GT335recomb atub 3-24-25 R2 LT9LT10.Project Maximum Z_XY1742842932_Z0_T0_C1.tif
- Figure 7 Part 2/Fig 7acd Cas9 and TPGS1-ko rGT335 atubulin part 2/TPGS1-KO GT335recomb atub 3-24-25 R2 LT1LT2.Project Maximum Z_XY1742841626_Z0_T0_C0.tif
- Figure 7 Part 2/Fig 7acd Cas9 and TPGS1-ko rGT335 atubulin part 2/TPGS1-KO GT335recomb atub 3-24-25 R3 ET6.Project Maximum Z_XY1742853334_Z0_T0_C1.tif
- Figure 7 Part 2/Fig 7acd Cas9 and TPGS1-ko rGT335 atubulin part 2/TPGS1-KO GT335recomb atub 3-24-25 R3 ET6.Project Maximum Z_XY1742853334_Z0_T0_C0.tif
- Figure 7 Part 2/Fig 7acd Cas9 and TPGS1-ko rGT335 atubulin part 2/TPGS1-KO GT335recomb atub 3-24-25 R3 LT10 ET7.Project Maximum Z_XY1742853699_Z0_T0_C2.tif
- Figure 7 Part 2/Fig 7acd Cas9 and TPGS1-ko rGT335 atubulin part 2/TPGS1-KO GT335recomb atub 3-24-25 R2 LT1LT2.Project Maximum Z_XY1742841626_Z0_T0_C1.tif
- Figure 7 Part 2/Fig 7acd Cas9 and TPGS1-ko rGT335 atubulin part 2/TPGS1-KO GT335recomb atub 3-24-25 R2 LT9LT10.Project Maximum Z_XY1742842932_Z0_T0_C0.tif
- Figure 7 Part 2/Fig 7acd Cas9 and TPGS1-ko rGT335 atubulin part 2/TPGS1-KO GT335recomb atub 3-24-25 R3 ET8.Project Maximum Z_XY1742853790_Z0_T0_C0.tif
- Figure 7 Part 2/Fig 7acd Cas9 and TPGS1-ko rGT335 atubulin part 2/TPGS1-KO GT335recomb atub 3-24-25 R1 ET6.Project Maximum Z_XY1742840388_Z0_T0_C0.tif
- Figure 7 Part 2/Fig 7acd Cas9 and TPGS1-ko rGT335 atubulin part 2/TPGS1-KO GT335recomb atub 3-24-25 R2 ETCROSS.Project Maximum Z_XY1742842646_Z0_T0_C2.tif
- Figure 7 Part 2/Fig 7acd Cas9 and TPGS1-ko rGT335 atubulin part 2/TPGS1-KO GT335recomb atub 3-24-25 R1 ET10.Project Maximum Z_XY1742840860_Z0_T0_C2.tif
- Figure 7 Part 2/Fig 7acd Cas9 and TPGS1-ko rGT335 atubulin part 2/TPGS1-KO GT335recomb atub 3-24-25 R1 ET5.Project Maximum Z_XY1742840284_Z0_T0_C1.tif
- Figure 7 Part 2/Fig 7acd Cas9 and TPGS1-ko rGT335 atubulin part 2/TPGS1-KO GT335recomb atub 3-24-25 R3 ET3 LT1.Project Maximum Z_XY1742851776_Z0_T0_C1.tif
- Figure 7 Part 2/Fig 7acd Cas9 and TPGS1-ko rGT335 atubulin part 2/TPGS1-KO GT335recomb atub 3-24-25 R1 ET1.Project Maximum Z_XY1742839836_Z0_T0_C0.tif
- Figure 7 Part 2/Fig 7acd Cas9 and TPGS1-ko rGT335 atubulin part 2/TPGS1-KO GT335recomb atub 3-24-25 R2 ET4.Project Maximum Z_XY1742841450_Z0_T0_C1.tif
- Figure 7 Part 2/Fig 7acd Cas9 and TPGS1-ko rGT335 atubulin part 2/TPGS1-KO GT335recomb atub 3-24-25 R1 ET2.Project Maximum Z_XY1742839982_Z0_T0_C0.tif
- Figure 7 Part 2/Fig 7acd Cas9 and TPGS1-ko rGT335 atubulin part 2/TPGS1-KO GT335recomb atub 3-24-25 R1 ET2.Project Maximum Z_XY1742839982_Z0_T0_C1.tif
- Figure 7 Part 2/Fig 7acd Cas9 and TPGS1-ko rGT335 atubulin part 2/TPGS1-KO GT335recomb atub 3-24-25 R2 ET4.Project Maximum Z_XY1742841450_Z0_T0_C0.tif
- Figure 7 Part 2/Fig 7acd Cas9 and TPGS1-ko rGT335 atubulin part 2/TPGS1-KO GT335recomb atub 3-24-25 R1 ET1.Project Maximum Z_XY1742839836_Z0_T0_C1.tif
- Figure 7 Part 2/Fig 7acd Cas9 and TPGS1-ko rGT335 atubulin part 2/TPGS1-KO GT335recomb atub 3-24-25 R3 ET3 LT1.Project Maximum Z_XY1742851776_Z0_T0_C0.tif
- Figure 7 Part 2/Fig 7acd Cas9 and TPGS1-ko rGT335 atubulin part 2/TPGS1-KO GT335recomb atub 3-24-25 R1 LT6.Project Maximum Z_XY1742839619_Z0_T0_C2.tif
- Figure 7 Part 2/Fig 7acd Cas9 and TPGS1-ko rGT335 atubulin part 2/TPGS1-KO GT335recomb atub 3-24-25 R1 ET5.Project Maximum Z_XY1742840284_Z0_T0_C0.tif
- Figure 7 Part 2/Fig 7acd Cas9 and TPGS1-ko rGT335 atubulin part 2/TPGS1-KO GT335recomb atub 3-24-25 R1 ET6.Project Maximum Z_XY1742840388_Z0_T0_C1.tif
- Figure 7 Part 2/Fig 7acd Cas9 and TPGS1-ko rGT335 atubulin part 2/TPGS1-KO GT335recomb atub 3-24-25 R3 ET8.Project Maximum Z_XY1742853790_Z0_T0_C1.tif
- Figure 7 Part 2/Fig 7acd Cas9 and TPGS1-ko rGT335 atubulin part 2/TPGS1-KO GT335recomb atub 3-24-25 R2 ETCROSS.Project Maximum Z_XY1742842646_Z0_T0_C1.tif
- Figure 7 Part 2/Fig 7acd Cas9 and TPGS1-ko rGT335 atubulin part 2/TPGS1-KO GT335recomb atub 3-24-25 R1 ET5.Project Maximum Z_XY1742840284_Z0_T0_C2.tif
- Figure 7 Part 2/Fig 7acd Cas9 and TPGS1-ko rGT335 atubulin part 2/TPGS1-KO GT335recomb atub 3-24-25 R1 ET10.Project Maximum Z_XY1742840860_Z0_T0_C1.tif
- Figure 7 Part 2/Fig 7acd Cas9 and TPGS1-ko rGT335 atubulin part 2/TPGS1-KO GT335recomb atub 3-24-25 R1 LT6.Project Maximum Z_XY1742839619_Z0_T0_C0.tif
- Figure 7 Part 2/Fig 7acd Cas9 and TPGS1-ko rGT335 atubulin part 2/TPGS1-KO GT335recomb atub 3-24-25 R3 ET3 LT1.Project Maximum Z_XY1742851776_Z0_T0_C2.tif
- Figure 7 Part 2/Fig 7acd Cas9 and TPGS1-ko rGT335 atubulin part 2/TPGS1-KO GT335recomb atub 3-24-25 R2 ET4.Project Maximum Z_XY1742841450_Z0_T0_C2.tif
- Figure 7 Part 2/Fig 7acd Cas9 and TPGS1-ko rGT335 atubulin part 2/TPGS1-KO GT335recomb atub 3-24-25 R1 ET2.Project Maximum Z_XY1742839982_Z0_T0_C2.tif
- Figure 7 Part 2/Fig 7acd Cas9 and TPGS1-ko rGT335 atubulin part 2/TPGS1-KO GT335recomb atub 3-24-25 R1 ET1.Project Maximum Z_XY1742839836_Z0_T0_C2.tif
- Figure 7 Part 2/Fig 7acd Cas9 and TPGS1-ko rGT335 atubulin part 2/TPGS1-KO GT335recomb atub 3-24-25 R1 LT6.Project Maximum Z_XY1742839619_Z0_T0_C1.tif
- Figure 7 Part 2/Fig 7acd Cas9 and TPGS1-ko rGT335 atubulin part 2/TPGS1-KO GT335recomb atub 3-24-25 R1 ET10.Project Maximum Z_XY1742840860_Z0_T0_C0.tif
- Figure 7 Part 2/Fig 7acd Cas9 and TPGS1-ko rGT335 atubulin part 2/TPGS1-KO GT335recomb atub 3-24-25 R2 ETCROSS.Project Maximum Z_XY1742842646_Z0_T0_C0.tif
- Figure 7 Part 2/Fig 7acd Cas9 and TPGS1-ko rGT335 atubulin part 2/TPGS1-KO GT335recomb atub 3-24-25 R3 ET8.Project Maximum Z_XY1742853790_Z0_T0_C2.tif
- Figure 7 Part 2/Fig 7acd Cas9 and TPGS1-ko rGT335 atubulin part 2/TPGS1-KO GT335recomb atub 3-24-25 R1 ET6.Project Maximum Z_XY1742840388_Z0_T0_C2.tif
- Figure 7 Part 2/Fig 7acd Cas9 and TPGS1-ko rGT335 atubulin part 2/TPGS1-KO GT335recomb atub 3-24-25 R3 LT4.Project Maximum Z_XY1742852920_Z0_T0_C1.tif
- Figure 7 Part 2/Fig 7acd Cas9 and TPGS1-ko rGT335 atubulin part 2/TPGS1-KO GT335recomb atub 3-24-25 R1 LT7LT8.Project Maximum Z_XY1742839726_Z0_T0_C2.tif
- Figure 7 Part 2/Fig 7acd Cas9 and TPGS1-ko rGT335 atubulin part 2/TPGS1-KO GT335recomb atub 3-24-25 R2 LT3LT4.Project Maximum Z_XY1742841894_Z0_T0_C2.tif
- Figure 7 Part 2/Fig 7acd Cas9 and TPGS1-ko rGT335 atubulin part 2/TPGS1-KO GT335recomb atub 3-24-25 R1 LT5.Project Maximum Z_XY1742839528_Z0_T0_C0.tif
- Figure 7 Part 2/Fig 7acd Cas9 and TPGS1-ko rGT335 atubulin part 2/TPGS1-KO GT335recomb atub 3-24-25 R1 ET8.Project Maximum Z_XY1742840621_Z0_T0_C2.tif
- Figure 7 Part 2/Fig 7acd Cas9 and TPGS1-ko rGT335 atubulin part 2/TPGS1-KO GT335recomb atub 3-24-25 R2 ET9.Project Maximum Z_XY1742842166_Z0_T0_C1.tif
- Figure 7 Part 2/Fig 7acd Cas9 and TPGS1-ko rGT335 atubulin part 2/TPGS1-KO GT335recomb atub 3-24-25 R2 ET9.Project Maximum Z_XY1742842166_Z0_T0_C0.tif
- Figure 7 Part 2/Fig 7acd Cas9 and TPGS1-ko rGT335 atubulin part 2/TPGS1-KO GT335recomb atub 3-24-25 R1 LT5.Project Maximum Z_XY1742839528_Z0_T0_C1.tif
- Figure 7 Part 2/Fig 7acd Cas9 and TPGS1-ko rGT335 atubulin part 2/TPGS1-KO GT335recomb atub 3-24-25 R3 LT4.Project Maximum Z_XY1742852920_Z0_T0_C0.tif
- Figure 7 Part 2/Fig 7acd Cas9 and TPGS1-ko rGT335 atubulin part 2/TPGS1-KO GT335recomb atub 3-24-25 R3 LT4.Project Maximum Z_XY1742852920_Z0_T0_C2.tif
- Figure 7 Part 2/Fig 7acd Cas9 and TPGS1-ko rGT335 atubulin part 2/TPGS1-KO GT335recomb atub 3-24-25 R1 LT7LT8.Project Maximum Z_XY1742839726_Z0_T0_C1.tif
- Figure 7 Part 2/Fig 7acd Cas9 and TPGS1-ko rGT335 atubulin part 2/TPGS1-KO GT335recomb atub 3-24-25 R2 LT3LT4.Project Maximum Z_XY1742841894_Z0_T0_C1.tif
- Figure 7 Part 2/Fig 7acd Cas9 and TPGS1-ko rGT335 atubulin part 2/TPGS1-KO GT335recomb atub 3-24-25 R1 ET8.Project Maximum Z_XY1742840621_Z0_T0_C1.tif
- Figure 7 Part 2/Fig 7acd Cas9 and TPGS1-ko rGT335 atubulin part 2/TPGS1-KO GT335recomb atub 3-24-25 R2 ET9.Project Maximum Z_XY1742842166_Z0_T0_C2.tif
- Figure 7 Part 2/Fig 7acd Cas9 and TPGS1-ko rGT335 atubulin part 2/TPGS1-KO GT335recomb atub 3-24-25 R1 ET8.Project Maximum Z_XY1742840621_Z0_T0_C0.tif
- Figure 7 Part 2/Fig 7acd Cas9 and TPGS1-ko rGT335 atubulin part 2/TPGS1-KO GT335recomb atub 3-24-25 R1 LT5.Project Maximum Z_XY1742839528_Z0_T0_C2.tif
- Figure 7 Part 2/Fig 7acd Cas9 and TPGS1-ko rGT335 atubulin part 2/TPGS1-KO GT335recomb atub 3-24-25 R2 LT3LT4.Project Maximum Z_XY1742841894_Z0_T0_C0.tif
- Figure 7 Part 2/Fig 7acd Cas9 and TPGS1-ko rGT335 atubulin part 2/TPGS1-KO GT335recomb atub 3-24-25 R1 LT7LT8.Project Maximum Z_XY1742839726_Z0_T0_C0.tif
