# Supplementary material for: TPGS1 regulates central spindle microtubule glutamylation and remodeling during telophase and abscission
Source: EMBO Rep. 2026 Mar 23;27(8):1944–63. doi: 10.1038/s44319-026-00742-3 (PMC13121839; doi:10.1038/s44319-026-00742-3)
Supplement: Supplementary file 27 — Source data Fig. 7 part 3 [file 44319_2026_742_MOESM27_ESM.zip]

Archive with 263 entries (259 files):
- Figure 7 Part 3/
- Figure 7 Part 3/.DS_Store
- __MACOSX/Figure 7 Part 3/._.DS_Store
- Figure 7 Part 3/Fig 7be Cas9 and TPGS1-KO rGT335 atubulin/
- Figure 7 Part 3/Fig 7be Cas9 and TPGS1-KO rGT335 atubulin/Cas9 5-2-25 rGT335 atub R3 M7.Project Maximum Z_XY1746217512_Z0_T0_C1.tif
- Figure 7 Part 3/Fig 7be Cas9 and TPGS1-KO rGT335 atubulin/TPGS1-KO 5-2-25 rGT335 atub R3 M3.Project Maximum Z_XY1746219262_Z0_T0_C1.tif
- Figure 7 Part 3/Fig 7be Cas9 and TPGS1-KO rGT335 atubulin/Cas9 5-2-25 rGT335 atub R3 M2.Project Maximum Z_XY1746214339_Z0_T0_C2.tif
- Figure 7 Part 3/Fig 7be Cas9 and TPGS1-KO rGT335 atubulin/Cas9 5-2-25 rGT335 atub R2 M3.Project Maximum Z_XY1746559607_Z0_T0_C2.tif
- Figure 7 Part 3/Fig 7be Cas9 and TPGS1-KO rGT335 atubulin/Cas9 5-2-25 rGT335 atub R3 M8.Project Maximum Z_XY1746217622_Z0_T0_C1 figutr (2).tif
- Figure 7 Part 3/Fig 7be Cas9 and TPGS1-KO rGT335 atubulin/TPGS1-KO 5-2-25 rGT335 atub R3 M3.Project Maximum Z_XY1746219262_Z0_T0_C0.tif
- Figure 7 Part 3/Fig 7be Cas9 and TPGS1-KO rGT335 atubulin/Cas9 5-2-25 rGT335 atub R3 M7.Project Maximum Z_XY1746217512_Z0_T0_C0.tif
- Figure 7 Part 3/Fig 7be Cas9 and TPGS1-KO rGT335 atubulin/Cas9 5-2-25 rGT335 atub R3 M7.Project Maximum Z_XY1746217512_Z0_T0_C2.tif
- Figure 7 Part 3/Fig 7be Cas9 and TPGS1-KO rGT335 atubulin/TPGS1-KO 5-2-25 rGT335 atub R3 M3.Project Maximum Z_XY1746219262_Z0_T0_C2.tif
- Figure 7 Part 3/Fig 7be Cas9 and TPGS1-KO rGT335 atubulin/Cas9 5-2-25 rGT335 atub R3 M2.Project Maximum Z_XY1746214339_Z0_T0_C1.tif
- Figure 7 Part 3/Fig 7be Cas9 and TPGS1-KO rGT335 atubulin/Cas9 5-2-25 rGT335 atub R2 M3.Project Maximum Z_XY1746559607_Z0_T0_C1.tif
- Figure 7 Part 3/Fig 7be Cas9 and TPGS1-KO rGT335 atubulin/Cas9 5-2-25 rGT335 atub R2 M3.Project Maximum Z_XY1746559607_Z0_T0_C0.tif
- Figure 7 Part 3/Fig 7be Cas9 and TPGS1-KO rGT335 atubulin/Cas9 5-2-25 rGT335 atub R3 M2.Project Maximum Z_XY1746214339_Z0_T0_C0.tif
- Figure 7 Part 3/Fig 7be Cas9 and TPGS1-KO rGT335 atubulin/TPGS1-KO 5-2-25 rGT335 atub R2 M8.Project Maximum Z_XY1746564758_Z0_T0_C1.tif
- Figure 7 Part 3/Fig 7be Cas9 and TPGS1-KO rGT335 atubulin/TPGS1-KO 5-2-25 rGT335 atub R1 M6.Project Maximum Z_XY1746221802_Z0_T0_C1.tif
- Figure 7 Part 3/Fig 7be Cas9 and TPGS1-KO rGT335 atubulin/Cas9 5-2-25 rGT335 atub R2 M4.Project Maximum Z_XY1746561923_Z0_T0_C1.tif
- Figure 7 Part 3/Fig 7be Cas9 and TPGS1-KO rGT335 atubulin/.DS_Store
- __MACOSX/Figure 7 Part 3/Fig 7be Cas9 and TPGS1-KO rGT335 atubulin/._.DS_Store
- Figure 7 Part 3/Fig 7be Cas9 and TPGS1-KO rGT335 atubulin/Cas9 5-2-25 rGT335 atub R3 M3.Project Maximum Z_XY1746214431_Z0_T0_C0.tif
- Figure 7 Part 3/Fig 7be Cas9 and TPGS1-KO rGT335 atubulin/Cas9 5-2-25 rGT335 atub R3 M3.Project Maximum Z_XY1746214431_Z0_T0_C1.tif
- Figure 7 Part 3/Fig 7be Cas9 and TPGS1-KO rGT335 atubulin/TPGS1-KO 5-2-25 rGT335 atub R2 M1.Project Maximum Z_XY1746563836_Z0_T0_C2.tif
- Figure 7 Part 3/Fig 7be Cas9 and TPGS1-KO rGT335 atubulin/Cas9 5-2-25 rGT335 atub R1 M5.Project Maximum Z_XY1746557680_Z0_T0_C2.tif
- Figure 7 Part 3/Fig 7be Cas9 and TPGS1-KO rGT335 atubulin/Cas9 5-2-25 rGT335 atub R2 M4.Project Maximum Z_XY1746561923_Z0_T0_C0.tif
- Figure 7 Part 3/Fig 7be Cas9 and TPGS1-KO rGT335 atubulin/Cas9 5-2-25 rGT335 atub R3 M5.Project Maximum Z_XY1746217094_Z0_T0_C2.tif
- Figure 7 Part 3/Fig 7be Cas9 and TPGS1-KO rGT335 atubulin/Cas9 5-2-25 rGT335 atub R2 M2.Project Maximum Z_XY1746559244_Z0_T0_C2.tif
- Figure 7 Part 3/Fig 7be Cas9 and TPGS1-KO rGT335 atubulin/TPGS1-KO 5-2-25 rGT335 atub R1 M6.Project Maximum Z_XY1746221802_Z0_T0_C0.tif
- Figure 7 Part 3/Fig 7be Cas9 and TPGS1-KO rGT335 atubulin/TPGS1-KO 5-2-25 rGT335 atub R2 M8.Project Maximum Z_XY1746564758_Z0_T0_C0.tif
- Figure 7 Part 3/Fig 7be Cas9 and TPGS1-KO rGT335 atubulin/TPGS1-KO 5-2-25 rGT335 atub R2 M8.Project Maximum Z_XY1746564758_Z0_T0_C2.tif
- Figure 7 Part 3/Fig 7be Cas9 and TPGS1-KO rGT335 atubulin/Cas9 5-2-25 rGT335 atub R3 M5.Project Maximum Z_XY1746217094_Z0_T0_C0.tif
- Figure 7 Part 3/Fig 7be Cas9 and TPGS1-KO rGT335 atubulin/TPGS1-KO 5-2-25 rGT335 atub R1 M6.Project Maximum Z_XY1746221802_Z0_T0_C2.tif
- Figure 7 Part 3/Fig 7be Cas9 and TPGS1-KO rGT335 atubulin/Cas9 5-2-25 rGT335 atub R2 M2.Project Maximum Z_XY1746559244_Z0_T0_C0.tif
- Figure 7 Part 3/Fig 7be Cas9 and TPGS1-KO rGT335 atubulin/Cas9 5-2-25 rGT335 atub R2 M4.Project Maximum Z_XY1746561923_Z0_T0_C2.tif
- Figure 7 Part 3/Fig 7be Cas9 and TPGS1-KO rGT335 atubulin/Cas9 5-2-25 rGT335 atub R1 M5.Project Maximum Z_XY1746557680_Z0_T0_C0.tif
- Figure 7 Part 3/Fig 7be Cas9 and TPGS1-KO rGT335 atubulin/TPGS1-KO 5-2-25 rGT335 atub R2 M1.Project Maximum Z_XY1746563836_Z0_T0_C0.tif
- Figure 7 Part 3/Fig 7be Cas9 and TPGS1-KO rGT335 atubulin/Cas9 5-2-25 rGT335 atub R3 M3.Project Maximum Z_XY1746214431_Z0_T0_C2.tif
- Figure 7 Part 3/Fig 7be Cas9 and TPGS1-KO rGT335 atubulin/TPGS1-KO 5-2-25 rGT335 atub R2 M1.Project Maximum Z_XY1746563836_Z0_T0_C1.tif
- Figure 7 Part 3/Fig 7be Cas9 and TPGS1-KO rGT335 atubulin/Cas9 5-2-25 rGT335 atub R1 M5.Project Maximum Z_XY1746557680_Z0_T0_C1.tif
- Figure 7 Part 3/Fig 7be Cas9 and TPGS1-KO rGT335 atubulin/Cas9 5-2-25 rGT335 atub R2 M2.Project Maximum Z_XY1746559244_Z0_T0_C1.tif
- Figure 7 Part 3/Fig 7be Cas9 and TPGS1-KO rGT335 atubulin/Cas9 5-2-25 rGT335 atub R3 M5.Project Maximum Z_XY1746217094_Z0_T0_C1.tif
- Figure 7 Part 3/Fig 7be Cas9 and TPGS1-KO rGT335 atubulin/Cas9 5-2-25 rGT335 atub R1 M9.Project Maximum Z_XY1746558405_Z0_T0_C2.tif
- Figure 7 Part 3/Fig 7be Cas9 and TPGS1-KO rGT335 atubulin/TPGS1-KO 5-2-25 rGT335 atub R2 M5.Project Maximum Z_XY1746564338_Z0_T0_C2.tif
- Figure 7 Part 3/Fig 7be Cas9 and TPGS1-KO rGT335 atubulin/TPGS1-KO 5-2-25 rGT335 atub R2 M5.Project Maximum Z_XY1746564338_Z0_T0_C0.tif
- Figure 7 Part 3/Fig 7be Cas9 and TPGS1-KO rGT335 atubulin/Cas9 5-2-25 rGT335 atub R1 M9.Project Maximum Z_XY1746558405_Z0_T0_C1.tif
- Figure 7 Part 3/Fig 7be Cas9 and TPGS1-KO rGT335 atubulin/retakes/
- Figure 7 Part 3/Fig 7be Cas9 and TPGS1-KO rGT335 atubulin/Cas9 5-2-25 rGT335 atub R3 M8.Project Maximum Z_XY1746217622_Z0_T0_C0.tif
- Figure 7 Part 3/Fig 7be Cas9 and TPGS1-KO rGT335 atubulin/Cas9 5-2-25 rGT335 atub R1 M9.Project Maximum Z_XY1746558405_Z0_T0_C0.tif
- Figure 7 Part 3/Fig 7be Cas9 and TPGS1-KO rGT335 atubulin/TPGS1-KO 5-2-25 rGT335 atub R2 M5.Project Maximum Z_XY1746564338_Z0_T0_C1.tif
- Figure 7 Part 3/Fig 7be Cas9 and TPGS1-KO rGT335 atubulin/TPGS1-KO 5-2-25 rGT335 atub R3 M7.Project Maximum Z_XY1746220162_Z0_T0_C2.tif
- Figure 7 Part 3/Fig 7be Cas9 and TPGS1-KO rGT335 atubulin/Cas9 5-2-25 rGT335 atub R3 M4.Project Maximum Z_XY1746216800_Z0_T0_C1.tif
- Figure 7 Part 3/Fig 7be Cas9 and TPGS1-KO rGT335 atubulin/TPGS1-KO 5-2-25 rGT335 atub R1 M2.Project Maximum Z_XY1746221047_Z0_T0_C0.tif
- Figure 7 Part 3/Fig 7be Cas9 and TPGS1-KO rGT335 atubulin/TPGS1-KO 5-2-25 rGT335 atub R2 M4.Project Maximum Z_XY1746564182_Z0_T0_C2.tif
- Figure 7 Part 3/Fig 7be Cas9 and TPGS1-KO rGT335 atubulin/TPGS1-KO 5-2-25 rGT335 atub R1 M2.Project Maximum Z_XY1746221047_Z0_T0_C1.tif
- Figure 7 Part 3/Fig 7be Cas9 and TPGS1-KO rGT335 atubulin/Cas9 5-2-25 rGT335 atub R3 M1.Project Maximum Z_XY1746214043_Z0_T0_C2.tif
- Figure 7 Part 3/Fig 7be Cas9 and TPGS1-KO rGT335 atubulin/Cas9 5-2-25 rGT335 atub R3 M4.Project Maximum Z_XY1746216800_Z0_T0_C0.tif
- Figure 7 Part 3/Fig 7be Cas9 and TPGS1-KO rGT335 atubulin/TPGS1-KO 5-2-25 rGT335 atub R3 M7.Project Maximum Z_XY1746220162_Z0_T0_C1.tif
- Figure 7 Part 3/Fig 7be Cas9 and TPGS1-KO rGT335 atubulin/Cas9 5-2-25 rGT335 atub R3 M4.Project Maximum Z_XY1746216800_Z0_T0_C2.tif
- Figure 7 Part 3/Fig 7be Cas9 and TPGS1-KO rGT335 atubulin/Cas9 5-2-25 rGT335 atub R3 M1.Project Maximum Z_XY1746214043_Z0_T0_C0.tif
- Figure 7 Part 3/Fig 7be Cas9 and TPGS1-KO rGT335 atubulin/TPGS1-KO 5-2-25 rGT335 atub R2 M4.Project Maximum Z_XY1746564182_Z0_T0_C1.tif
- Figure 7 Part 3/Fig 7be Cas9 and TPGS1-KO rGT335 atubulin/TPGS1-KO 5-2-25 rGT335 atub R2 M4.Project Maximum Z_XY1746564182_Z0_T0_C0.tif
- Figure 7 Part 3/Fig 7be Cas9 and TPGS1-KO rGT335 atubulin/TPGS1-KO 5-2-25 rGT335 atub R1 M2.Project Maximum Z_XY1746221047_Z0_T0_C2.tif
- Figure 7 Part 3/Fig 7be Cas9 and TPGS1-KO rGT335 atubulin/Cas9 5-2-25 rGT335 atub R3 M1.Project Maximum Z_XY1746214043_Z0_T0_C1.tif
- Figure 7 Part 3/Fig 7be Cas9 and TPGS1-KO rGT335 atubulin/TPGS1-KO 5-2-25 rGT335 atub R3 M7.Project Maximum Z_XY1746220162_Z0_T0_C0.tif
- Figure 7 Part 3/Fig 7be Cas9 and TPGS1-KO rGT335 atubulin/TPGS1-KO 5-2-25 rGT335 atub R1 M1.Project Maximum Z_XY1746220972_Z0_T0_C0.tif
- Figure 7 Part 3/Fig 7be Cas9 and TPGS1-KO rGT335 atubulin/Cas9 5-2-25 rGT335 atub R2 M10.Project Maximum Z_XY1746562899_Z0_T0_C0.tif
- Figure 7 Part 3/Fig 7be Cas9 and TPGS1-KO rGT335 atubulin/TPGS1-KO 5-2-25 rGT335 atub R1 M3.Project Maximum Z_XY1746221312_Z0_T0_C2.tif
- Figure 7 Part 3/Fig 7be Cas9 and TPGS1-KO rGT335 atubulin/TPGS1-KO 5-2-25 rGT335 atub R2 M7.Project Maximum Z_XY1746564635_Z0_T0_C2.tif
- Figure 7 Part 3/Fig 7be Cas9 and TPGS1-KO rGT335 atubulin/Cas9 5-2-25 rGT335 atub R2 M6.Project Maximum Z_XY1746562239_Z0_T0_C0.tif
- Figure 7 Part 3/Fig 7be Cas9 and TPGS1-KO rGT335 atubulin/Cas9 5-2-25 rGT335 atub R2 M8.Project Maximum Z_XY1746562515_Z0_T0_C1.tif
- Figure 7 Part 3/Fig 7be Cas9 and TPGS1-KO rGT335 atubulin/TPGS1-KO 5-2-25 rGT335 atub R2 M6.Project Maximum Z_XY1746564489_Z0_T0_C2.tif
- Figure 7 Part 3/Fig 7be Cas9 and TPGS1-KO rGT335 atubulin/Cas9 5-2-25 rGT335 atub R1 M4.Project Maximum Z_XY1746557526_Z0_T0_C2.tif
- Figure 7 Part 3/Fig 7be Cas9 and TPGS1-KO rGT335 atubulin/Cas9 5-2-25 rGT335 atub R3 M6.Project Maximum Z_XY1746217213_Z0_T0_C0.tif
- Figure 7 Part 3/Fig 7be Cas9 and TPGS1-KO rGT335 atubulin/Cas9 5-2-25 rGT335 atub R3 M6.Project Maximum Z_XY1746217213_Z0_T0_C1.tif
- Figure 7 Part 3/Fig 7be Cas9 and TPGS1-KO rGT335 atubulin/Cas9 5-2-25 rGT335 atub R2 M8.Project Maximum Z_XY1746562515_Z0_T0_C0.tif
- Figure 7 Part 3/Fig 7be Cas9 and TPGS1-KO rGT335 atubulin/Cas9 5-2-25 rGT335 atub R2 M6.Project Maximum Z_XY1746562239_Z0_T0_C1.tif
- Figure 7 Part 3/Fig 7be Cas9 and TPGS1-KO rGT335 atubulin/TPGS1-KO 5-2-25 rGT335 atub R2 M10.Project Maximum Z_XY1746565142_Z0_T0_C2.tif
- Figure 7 Part 3/Fig 7be Cas9 and TPGS1-KO rGT335 atubulin/Cas9 5-2-25 rGT335 atub R1 M2.Project Maximum Z_XY1746557175_Z0_T0_C2.tif
- Figure 7 Part 3/Fig 7be Cas9 and TPGS1-KO rGT335 atubulin/TPGS1-KO 5-2-25 rGT335 atub R1 M8.Project Maximum Z_XY1746222465_Z0_T0_C2.tif
- Figure 7 Part 3/Fig 7be Cas9 and TPGS1-KO rGT335 atubulin/Cas9 5-2-25 rGT335 atub R2 M10.Project Maximum Z_XY1746562899_Z0_T0_C1.tif
- Figure 7 Part 3/Fig 7be Cas9 and TPGS1-KO rGT335 atubulin/TPGS1-KO 5-2-25 rGT335 atub R1 M1.Project Maximum Z_XY1746220972_Z0_T0_C1.tif
- Figure 7 Part 3/Fig 7be Cas9 and TPGS1-KO rGT335 atubulin/TPGS1-KO 5-2-25 rGT335 atub R1 M3.Project Maximum Z_XY1746221312_Z0_T0_C1.tif
- Figure 7 Part 3/Fig 7be Cas9 and TPGS1-KO rGT335 atubulin/TPGS1-KO 5-2-25 rGT335 atub R2 M7.Project Maximum Z_XY1746564635_Z0_T0_C1.tif
- Figure 7 Part 3/Fig 7be Cas9 and TPGS1-KO rGT335 atubulin/TPGS1-KO 5-2-25 rGT335 atub R1 M8.Project Maximum Z_XY1746222465_Z0_T0_C0.tif
- Figure 7 Part 3/Fig 7be Cas9 and TPGS1-KO rGT335 atubulin/TPGS1-KO 5-2-25 rGT335 atub R2 M10.Project Maximum Z_XY1746565142_Z0_T0_C0.tif
- Figure 7 Part 3/Fig 7be Cas9 and TPGS1-KO rGT335 atubulin/Cas9 5-2-25 rGT335 atub R1 M2.Project Maximum Z_XY1746557175_Z0_T0_C0.tif
- Figure 7 Part 3/Fig 7be Cas9 and TPGS1-KO rGT335 atubulin/Cas9 5-2-25 rGT335 atub R2 M8.Project Maximum Z_XY1746562515_Z0_T0_C2.tif
- Figure 7 Part 3/Fig 7be Cas9 and TPGS1-KO rGT335 atubulin/Cas9 5-2-25 rGT335 atub R1 M4.Project Maximum Z_XY1746557526_Z0_T0_C1.tif
- Figure 7 Part 3/Fig 7be Cas9 and TPGS1-KO rGT335 atubulin/Cas9 5-2-25 rGT335 atub R3 M6.Project Maximum Z_XY1746217213_Z0_T0_C2.tif
- Figure 7 Part 3/Fig 7be Cas9 and TPGS1-KO rGT335 atubulin/Cas9 5-2-25 rGT335 atub R1 M4.Project Maximum Z_XY1746557526_Z0_T0_C0.tif
- Figure 7 Part 3/Fig 7be Cas9 and TPGS1-KO rGT335 atubulin/TPGS1-KO 5-2-25 rGT335 atub R2 M6.Project Maximum Z_XY1746564489_Z0_T0_C0.tif
- Figure 7 Part 3/Fig 7be Cas9 and TPGS1-KO rGT335 atubulin/Cas9 5-2-25 rGT335 atub R2 M6.Project Maximum Z_XY1746562239_Z0_T0_C2.tif
- Figure 7 Part 3/Fig 7be Cas9 and TPGS1-KO rGT335 atubulin/Cas9 5-2-25 rGT335 atub R1 M2.Project Maximum Z_XY1746557175_Z0_T0_C1.tif
- Figure 7 Part 3/Fig 7be Cas9 and TPGS1-KO rGT335 atubulin/TPGS1-KO 5-2-25 rGT335 atub R2 M10.Project Maximum Z_XY1746565142_Z0_T0_C1.tif
- Figure 7 Part 3/Fig 7be Cas9 and TPGS1-KO rGT335 atubulin/TPGS1-KO 5-2-25 rGT335 atub R1 M8.Project Maximum Z_XY1746222465_Z0_T0_C1.tif
- Figure 7 Part 3/Fig 7be Cas9 and TPGS1-KO rGT335 atubulin/TPGS1-KO 5-2-25 rGT335 atub R2 M7.Project Maximum Z_XY1746564635_Z0_T0_C0.tif
- Figure 7 Part 3/Fig 7be Cas9 and TPGS1-KO rGT335 atubulin/TPGS1-KO 5-2-25 rGT335 atub R1 M3.Project Maximum Z_XY1746221312_Z0_T0_C0.tif
- Figure 7 Part 3/Fig 7be Cas9 and TPGS1-KO rGT335 atubulin/Cas9 5-2-25 rGT335 atub R2 M10.Project Maximum Z_XY1746562899_Z0_T0_C2.tif
- Figure 7 Part 3/Fig 7be Cas9 and TPGS1-KO rGT335 atubulin/TPGS1-KO 5-2-25 rGT335 atub R1 M1.Project Maximum Z_XY1746220972_Z0_T0_C2.tif
- Figure 7 Part 3/Fig 7be Cas9 and TPGS1-KO rGT335 atubulin/TPGS1-KO 5-2-25 rGT335 atub R1 M10.Project Maximum Z_XY1746222917_Z0_T0_C2.tif
- Figure 7 Part 3/Fig 7be Cas9 and TPGS1-KO rGT335 atubulin/Cas9 5-2-25 rGT335 atub R3 M9.Project Maximum Z_XY1746218118_Z0_T0_C0.tif
- Figure 7 Part 3/Fig 7be Cas9 and TPGS1-KO rGT335 atubulin/Cas9 5-2-25 rGT335 atub R2 M1.Project Maximum Z_XY1746558964_Z0_T0_C1.tif
- Figure 7 Part 3/Fig 7be Cas9 and TPGS1-KO rGT335 atubulin/TPGS1-KO 5-2-25 rGT335 atub R1 M7.Project Maximum Z_XY1746222207_Z0_T0_C1.tif
- Figure 7 Part 3/Fig 7be Cas9 and TPGS1-KO rGT335 atubulin/TPGS1-KO 5-2-25 rGT335 atub R1 M9.Project Maximum Z_XY1746222581_Z0_T0_C0.tif
- Figure 7 Part 3/Fig 7be Cas9 and TPGS1-KO rGT335 atubulin/Cas9 5-2-25 rGT335 atub R1 M8.Project Maximum Z_XY1746558281_Z0_T0_C1.tif
- Figure 7 Part 3/Fig 7be Cas9 and TPGS1-KO rGT335 atubulin/Cas9 5-2-25 rGT335 atub R2 M9.Project Maximum Z_XY1746562705_Z0_T0_C0.tif
- Figure 7 Part 3/Fig 7be Cas9 and TPGS1-KO rGT335 atubulin/Cas9 5-2-25 rGT335 atub R2 M7.Project Maximum Z_XY1746562337_Z0_T0_C2.tif
- Figure 7 Part 3/Fig 7be Cas9 and TPGS1-KO rGT335 atubulin/TPGS1-KO 5-2-25 rGT335 atub R3 M2.Project Maximum Z_XY1746218877_Z0_T0_C1.tif
- Figure 7 Part 3/Fig 7be Cas9 and TPGS1-KO rGT335 atubulin/TPGS1-KO 5-2-25 rGT335 atub R3 M2.Project Maximum Z_XY1746218877_Z0_T0_C0.tif
- Figure 7 Part 3/Fig 7be Cas9 and TPGS1-KO rGT335 atubulin/Cas9 5-2-25 rGT335 atub R1 M10.Project Maximum Z_XY1746558510_Z0_T0_C2.tif
- Figure 7 Part 3/Fig 7be Cas9 and TPGS1-KO rGT335 atubulin/Cas9 5-2-25 rGT335 atub R1 M8.Project Maximum Z_XY1746558281_Z0_T0_C0.tif
- Figure 7 Part 3/Fig 7be Cas9 and TPGS1-KO rGT335 atubulin/Cas9 5-2-25 rGT335 atub R2 M9.Project Maximum Z_XY1746562705_Z0_T0_C1.tif
- Figure 7 Part 3/Fig 7be Cas9 and TPGS1-KO rGT335 atubulin/TPGS1-KO 5-2-25 rGT335 atub R1 M7.Project Maximum Z_XY1746222207_Z0_T0_C0.tif
- Figure 7 Part 3/Fig 7be Cas9 and TPGS1-KO rGT335 atubulin/TPGS1-KO 5-2-25 rGT335 atub R1 M9.Project Maximum Z_XY1746222581_Z0_T0_C1.tif
- Figure 7 Part 3/Fig 7be Cas9 and TPGS1-KO rGT335 atubulin/Cas9 5-2-25 rGT335 atub R2 M1.Project Maximum Z_XY1746558964_Z0_T0_C0.tif
- Figure 7 Part 3/Fig 7be Cas9 and TPGS1-KO rGT335 atubulin/Cas9 5-2-25 rGT335 atub R3 M9.Project Maximum Z_XY1746218118_Z0_T0_C1.tif
- Figure 7 Part 3/Fig 7be Cas9 and TPGS1-KO rGT335 atubulin/TPGS1-KO 5-2-25 rGT335 atub R1 M10.Project Maximum Z_XY1746222917_Z0_T0_C1.tif
- Figure 7 Part 3/Fig 7be Cas9 and TPGS1-KO rGT335 atubulin/Cas9 5-2-25 rGT335 atub R2 M1.Project Maximum Z_XY1746558964_Z0_T0_C2.tif
- Figure 7 Part 3/Fig 7be Cas9 and TPGS1-KO rGT335 atubulin/TPGS1-KO 5-2-25 rGT335 atub R1 M7.Project Maximum Z_XY1746222207_Z0_T0_C2.tif
- Figure 7 Part 3/Fig 7be Cas9 and TPGS1-KO rGT335 atubulin/Cas9 5-2-25 rGT335 atub R1 M8.Project Maximum Z_XY1746558281_Z0_T0_C2.tif
- Figure 7 Part 3/Fig 7be Cas9 and TPGS1-KO rGT335 atubulin/Cas9 5-2-25 rGT335 atub R2 M7.Project Maximum Z_XY1746562337_Z0_T0_C1.tif
- Figure 7 Part 3/Fig 7be Cas9 and TPGS1-KO rGT335 atubulin/Cas9 5-2-25 rGT335 atub R1 M10.Project Maximum Z_XY1746558510_Z0_T0_C0.tif
- Figure 7 Part 3/Fig 7be Cas9 and TPGS1-KO rGT335 atubulin/TPGS1-KO 5-2-25 rGT335 atub R3 M2.Project Maximum Z_XY1746218877_Z0_T0_C2.tif
- Figure 7 Part 3/Fig 7be Cas9 and TPGS1-KO rGT335 atubulin/Cas9 5-2-25 rGT335 atub R1 M10.Project Maximum Z_XY1746558510_Z0_T0_C1.tif
- Figure 7 Part 3/Fig 7be Cas9 and TPGS1-KO rGT335 atubulin/Cas9 5-2-25 rGT335 atub R2 M7.Project Maximum Z_XY1746562337_Z0_T0_C0.tif
- Figure 7 Part 3/Fig 7be Cas9 and TPGS1-KO rGT335 atubulin/Cas9 5-2-25 rGT335 atub R2 M9.Project Maximum Z_XY1746562705_Z0_T0_C2.tif
- Figure 7 Part 3/Fig 7be Cas9 and TPGS1-KO rGT335 atubulin/TPGS1-KO 5-2-25 rGT335 atub R1 M9.Project Maximum Z_XY1746222581_Z0_T0_C2.tif
- Figure 7 Part 3/Fig 7be Cas9 and TPGS1-KO rGT335 atubulin/Cas9 5-2-25 rGT335 atub R3 M9.Project Maximum Z_XY1746218118_Z0_T0_C2.tif
- Figure 7 Part 3/Fig 7be Cas9 and TPGS1-KO rGT335 atubulin/TPGS1-KO 5-2-25 rGT335 atub R1 M10.Project Maximum Z_XY1746222917_Z0_T0_C0.tif
- Figure 7 Part 3/Fig 7be Cas9 and TPGS1-KO rGT335 atubulin/TPGS1-KO 5-2-25 rGT335 atub R1 M4M5.Project Maximum Z_XY1746221653_Z0_T0_C0.tif
- Figure 7 Part 3/Fig 7be Cas9 and TPGS1-KO rGT335 atubulin/Cas9 5-2-25 rGT335 atub R1 M3.Project Maximum Z_XY1746557428_Z0_T0_C2.tif
- Figure 7 Part 3/Fig 7be Cas9 and TPGS1-KO rGT335 atubulin/TPGS1-KO 5-2-25 rGT335 atub R2 M6.Project Maximum Z_XY1746564489_Z0_T0_C1 figure.tif
- Figure 7 Part 3/Fig 7be Cas9 and TPGS1-KO rGT335 atubulin/TPGS1-KO 5-2-25 rGT335 atub R3 M8.Project Maximum Z_XY1746220411_Z0_T0_C1.tif
- Figure 7 Part 3/Fig 7be Cas9 and TPGS1-KO rGT335 atubulin/TPGS1-KO 5-2-25 rGT335 atub R2 M2.Project Maximum Z_XY1746563949_Z0_T0_C1.tif
- Figure 7 Part 3/Fig 7be Cas9 and TPGS1-KO rGT335 atubulin/Cas9 5-2-25 rGT335 atub R2 M5.Project Maximum Z_XY1746562056_Z0_T0_C2.tif
- Figure 7 Part 3/Fig 7be Cas9 and TPGS1-KO rGT335 atubulin/TPGS1-KO 5-2-25 rGT335 atub R2 M9.Project Maximum Z_XY1746564888_Z0_T0_C0.tif
- Figure 7 Part 3/Fig 7be Cas9 and TPGS1-KO rGT335 atubulin/TPGS1-KO 5-2-25 rGT335 atub R3 M1.Project Maximum Z_XY1746218663_Z0_T0_C1.tif
- Figure 7 Part 3/Fig 7be Cas9 and TPGS1-KO rGT335 atubulin/TPGS1-KO 5-2-25 rGT335 atub R2 M3.Project Maximum Z_XY1746564055_Z0_T0_C1.tif
- Figure 7 Part 3/Fig 7be Cas9 and TPGS1-KO rGT335 atubulin/TPGS1-KO 5-2-25 rGT335 atub R3 M10M11.Project Maximum Z_XY1746220741_Z0_T0_C2.tif
- Figure 7 Part 3/Fig 7be Cas9 and TPGS1-KO rGT335 atubulin/TPGS1-KO 5-2-25 rGT335 atub R2 M3.Project Maximum Z_XY1746564055_Z0_T0_C0.tif
- Figure 7 Part 3/Fig 7be Cas9 and TPGS1-KO rGT335 atubulin/TPGS1-KO 5-2-25 rGT335 atub R3 M1.Project Maximum Z_XY1746218663_Z0_T0_C0.tif
- Figure 7 Part 3/Fig 7be Cas9 and TPGS1-KO rGT335 atubulin/TPGS1-KO 5-2-25 rGT335 atub R2 M9.Project Maximum Z_XY1746564888_Z0_T0_C1.tif
- Figure 7 Part 3/Fig 7be Cas9 and TPGS1-KO rGT335 atubulin/TPGS1-KO 5-2-25 rGT335 atub R2 M2.Project Maximum Z_XY1746563949_Z0_T0_C0.tif
- Figure 7 Part 3/Fig 7be Cas9 and TPGS1-KO rGT335 atubulin/Cas9 5-2-25 rGT335 atub R1 M1.Project Maximum Z_XY1746557011_Z0_T0_C2.tif
- Figure 7 Part 3/Fig 7be Cas9 and TPGS1-KO rGT335 atubulin/TPGS1-KO 5-2-25 rGT335 atub R3 M8.Project Maximum Z_XY1746220411_Z0_T0_C0.tif
- Figure 7 Part 3/Fig 7be Cas9 and TPGS1-KO rGT335 atubulin/TPGS1-KO 5-2-25 rGT335 atub R1 M4M5.Project Maximum Z_XY1746221653_Z0_T0_C1.tif
- Figure 7 Part 3/Fig 7be Cas9 and TPGS1-KO rGT335 atubulin/TPGS1-KO 5-2-25 rGT335 atub R3 M8.Project Maximum Z_XY1746220411_Z0_T0_C2.tif
- Figure 7 Part 3/Fig 7be Cas9 and TPGS1-KO rGT335 atubulin/Cas9 5-2-25 rGT335 atub R1 M3.Project Maximum Z_XY1746557428_Z0_T0_C1.tif
- Figure 7 Part 3/Fig 7be Cas9 and TPGS1-KO rGT335 atubulin/Cas9 5-2-25 rGT335 atub R1 M1.Project Maximum Z_XY1746557011_Z0_T0_C0.tif
- Figure 7 Part 3/Fig 7be Cas9 and TPGS1-KO rGT335 atubulin/TPGS1-KO 5-2-25 rGT335 atub R2 M2.Project Maximum Z_XY1746563949_Z0_T0_C2.tif
- Figure 7 Part 3/Fig 7be Cas9 and TPGS1-KO rGT335 atubulin/Cas9 5-2-25 rGT335 atub R2 M5.Project Maximum Z_XY1746562056_Z0_T0_C1.tif
- Figure 7 Part 3/Fig 7be Cas9 and TPGS1-KO rGT335 atubulin/TPGS1-KO 5-2-25 rGT335 atub R3 M1.Project Maximum Z_XY1746218663_Z0_T0_C2.tif
- Figure 7 Part 3/Fig 7be Cas9 and TPGS1-KO rGT335 atubulin/TPGS1-KO 5-2-25 rGT335 atub R2 M3.Project Maximum Z_XY1746564055_Z0_T0_C2.tif
- Figure 7 Part 3/Fig 7be Cas9 and TPGS1-KO rGT335 atubulin/TPGS1-KO 5-2-25 rGT335 atub R3 M10M11.Project Maximum Z_XY1746220741_Z0_T0_C1.tif
- Figure 7 Part 3/Fig 7be Cas9 and TPGS1-KO rGT335 atubulin/TPGS1-KO 5-2-25 rGT335 atub R3 M10M11.Project Maximum Z_XY1746220741_Z0_T0_C0.tif
- Figure 7 Part 3/Fig 7be Cas9 and TPGS1-KO rGT335 atubulin/TPGS1-KO 5-2-25 rGT335 atub R2 M9.Project Maximum Z_XY1746564888_Z0_T0_C2.tif
- Figure 7 Part 3/Fig 7be Cas9 and TPGS1-KO rGT335 atubulin/Cas9 5-2-25 rGT335 atub R2 M5.Project Maximum Z_XY1746562056_Z0_T0_C0.tif
- Figure 7 Part 3/Fig 7be Cas9 and TPGS1-KO rGT335 atubulin/Cas9 5-2-25 rGT335 atub R1 M1.Project Maximum Z_XY1746557011_Z0_T0_C1.tif
- Figure 7 Part 3/Fig 7be Cas9 and TPGS1-KO rGT335 atubulin/Cas9 5-2-25 rGT335 atub R1 M3.Project Maximum Z_XY1746557428_Z0_T0_C0.tif
- Figure 7 Part 3/Fig 7be Cas9 and TPGS1-KO rGT335 atubulin/TPGS1-KO 5-2-25 rGT335 atub R1 M4M5.Project Maximum Z_XY1746221653_Z0_T0_C2.tif
- Figure 7 Part 3/Fig 7be Cas9 and TPGS1-KO rGT335 atubulin/TPGS1-KO 5-2-25 rGT335 atub R3 M9.Project Maximum Z_XY1746220596_Z0_T0_C0.tif
- Figure 7 Part 3/Fig 7be Cas9 and TPGS1-KO rGT335 atubulin/Cas9 5-2-25 rGT335 atub R3 M10.Project Maximum Z_XY1746218293_Z0_T0_C2.tif
- Figure 7 Part 3/Fig 7be Cas9 and TPGS1-KO rGT335 atubulin/Cas9 5-2-25 rGT335 atub R1 M7.Project Maximum Z_XY1746558178_Z0_T0_C1.tif
- Figure 7 Part 3/Fig 7be Cas9 and TPGS1-KO rGT335 atubulin/TPGS1-KO 5-2-25 rGT335 atub R3 M6.Project Maximum Z_XY1746220014_Z0_T0_C0.tif
- Figure 7 Part 3/Fig 7be Cas9 and TPGS1-KO rGT335 atubulin/Cas9 5-2-25 rGT335 atub R1 M6.Project Maximum Z_XY1746558046_Z0_T0_C0.tif
- Figure 7 Part 3/Fig 7be Cas9 and TPGS1-KO rGT335 atubulin/Cas9 5-2-25 rGT335 atub R1 M6.Project Maximum Z_XY1746558046_Z0_T0_C1.tif
- Figure 7 Part 3/Fig 7be Cas9 and TPGS1-KO rGT335 atubulin/TPGS1-KO 5-2-25 rGT335 atub R3 M6.Project Maximum Z_XY1746220014_Z0_T0_C1.tif
- Figure 7 Part 3/Fig 7be Cas9 and TPGS1-KO rGT335 atubulin/Cas9 5-2-25 rGT335 atub R1 M7.Project Maximum Z_XY1746558178_Z0_T0_C0.tif
- Figure 7 Part 3/Fig 7be Cas9 and TPGS1-KO rGT335 atubulin/TPGS1-KO 5-2-25 rGT335 atub R3 M9.Project Maximum Z_XY1746220596_Z0_T0_C1.tif
- Figure 7 Part 3/Fig 7be Cas9 and TPGS1-KO rGT335 atubulin/decon/
- Figure 7 Part 3/Fig 7be Cas9 and TPGS1-KO rGT335 atubulin/TPGS1-KO 5-2-25 rGT335 atub R3 M4M5.Project Maximum Z_XY1746219875_Z0_T0_C2.tif
- Figure 7 Part 3/Fig 7be Cas9 and TPGS1-KO rGT335 atubulin/TPGS1-KO 5-2-25 rGT335 atub R3 M4M5.Project Maximum Z_XY1746219875_Z0_T0_C0.tif
- Figure 7 Part 3/Fig 7be Cas9 and TPGS1-KO rGT335 atubulin/Cas9 5-2-25 rGT335 atub R3 M10.Project Maximum Z_XY1746218293_Z0_T0_C1.tif
- Figure 7 Part 3/Fig 7be Cas9 and TPGS1-KO rGT335 atubulin/Cas9 5-2-25 rGT335 atub R1 M7.Project Maximum Z_XY1746558178_Z0_T0_C2.tif
- Figure 7 Part 3/Fig 7be Cas9 and TPGS1-KO rGT335 atubulin/Cas9 5-2-25 rGT335 atub R3 M8.Project Maximum Z_XY1746217622_Z0_T0_C1 figutr (1).tif
- Figure 7 Part 3/Fig 7be Cas9 and TPGS1-KO rGT335 atubulin/Cas9 5-2-25 rGT335 atub R1 M6.Project Maximum Z_XY1746558046_Z0_T0_C2.tif
- Figure 7 Part 3/Fig 7be Cas9 and TPGS1-KO rGT335 atubulin/TPGS1-KO 5-2-25 rGT335 atub R3 M6.Project Maximum Z_XY1746220014_Z0_T0_C2.tif
- Figure 7 Part 3/Fig 7be Cas9 and TPGS1-KO rGT335 atubulin/Cas9 5-2-25 rGT335 atub R3 M10.Project Maximum Z_XY1746218293_Z0_T0_C0.tif
- Figure 7 Part 3/Fig 7be Cas9 and TPGS1-KO rGT335 atubulin/TPGS1-KO 5-2-25 rGT335 atub R3 M9.Project Maximum Z_XY1746220596_Z0_T0_C2.tif
- Figure 7 Part 3/Fig 7be Cas9 and TPGS1-KO rGT335 atubulin/TPGS1-KO 5-2-25 rGT335 atub R3 M4M5.Project Maximum Z_XY1746219875_Z0_T0_C1.tif
- Figure 7 Part 3/Fig 7be Cas9 and TPGS1-KO rGT335 atubulin/retakes/Cas9 5-2-25 rGT335 atub R1.2 M10.Project Maximum Z_XY1747769347_Z0_T0_C1.tif
- Figure 7 Part 3/Fig 7be Cas9 and TPGS1-KO rGT335 atubulin/retakes/Cas9 5-2-25 rGT335 atub R1.1 M1.Project Maximum Z_XY1747762561_Z0_T0_C2.tif
- Figure 7 Part 3/Fig 7be Cas9 and TPGS1-KO rGT335 atubulin/retakes/Cas9 5-2-25 rGT335 atub R1.2 M10.Project Maximum Z_XY1747769347_Z0_T0_C0.tif
- Figure 7 Part 3/Fig 7be Cas9 and TPGS1-KO rGT335 atubulin/retakes/Cas9 5-2-25 rGT335 atub R1.1 M1.Project Maximum Z_XY1747762561_Z0_T0_C0.tif
- Figure 7 Part 3/Fig 7be Cas9 and TPGS1-KO rGT335 atubulin/retakes/Cas9 5-2-25 rGT335 atub R1.2 M10.Project Maximum Z_XY1747769347_Z0_T0_C2.tif
- Figure 7 Part 3/Fig 7be Cas9 and TPGS1-KO rGT335 atubulin/retakes/Cas9 5-2-25 rGT335 atub R1.1 M1.Project Maximum Z_XY1747762561_Z0_T0_C1.tif
- Figure 7 Part 3/Fig 7be Cas9 and TPGS1-KO rGT335 atubulin/retakes/Cas9 5-2-25 rGT335 atub R1.2 M3.Project Maximum Z_XY1747767755_Z0_T0_C2.tif
- Figure 7 Part 3/Fig 7be Cas9 and TPGS1-KO rGT335 atubulin/retakes/Cas9 5-2-25 rGT335 atub R1.2 M3.Project Maximum Z_XY1747767755_Z0_T0_C0.tif
- Figure 7 Part 3/Fig 7be Cas9 and TPGS1-KO rGT335 atubulin/retakes/Cas9 5-2-25 rGT335 atub R1.2 M3.Project Maximum Z_XY1747767755_Z0_T0_C1.tif
- Figure 7 Part 3/Fig 7be Cas9 and TPGS1-KO rGT335 atubulin/retakes/Cas9 5-2-25 rGT335 atub R1.2 M7.Project Maximum Z_XY1747768720_Z0_T0_C2.tif
- Figure 7 Part 3/Fig 7be Cas9 and TPGS1-KO rGT335 atubulin/retakes/Cas9 5-2-25 rGT335 atub R1.2 M1.Project Maximum Z_XY1747767503_Z0_T0_C2.tif
- Figure 7 Part 3/Fig 7be Cas9 and TPGS1-KO rGT335 atubulin/retakes/Cas9 5-2-25 rGT335 atub R1.2 M5.Project Maximum Z_XY1747768007_Z0_T0_C0.tif
- Figure 7 Part 3/Fig 7be Cas9 and TPGS1-KO rGT335 atubulin/retakes/Cas9 5-2-25 rGT335 atub R1.2 M5.Project Maximum Z_XY1747768007_Z0_T0_C1.tif
- Figure 7 Part 3/Fig 7be Cas9 and TPGS1-KO rGT335 atubulin/retakes/Cas9 5-2-25 rGT335 atub R1.2 M7.Project Maximum Z_XY1747768720_Z0_T0_C1.tif
- Figure 7 Part 3/Fig 7be Cas9 and TPGS1-KO rGT335 atubulin/retakes/Cas9 5-2-25 rGT335 atub R1.2 M1.Project Maximum Z_XY1747767503_Z0_T0_C1.tif
- Figure 7 Part 3/Fig 7be Cas9 and TPGS1-KO rGT335 atubulin/retakes/Cas9 5-2-25 rGT335 atub R1.2 M5.Project Maximum Z_XY1747768007_Z0_T0_C2.tif
- Figure 7 Part 3/Fig 7be Cas9 and TPGS1-KO rGT335 atubulin/retakes/Cas9 5-2-25 rGT335 atub R1.2 M1.Project Maximum Z_XY1747767503_Z0_T0_C0.tif
- Figure 7 Part 3/Fig 7be Cas9 and TPGS1-KO rGT335 atubulin/retakes/Cas9 5-2-25 rGT335 atub R1.2 M7.Project Maximum Z_XY1747768720_Z0_T0_C0.tif
- Figure 7 Part 3/Fig 7be Cas9 and TPGS1-KO rGT335 atubulin/retakes/Cas9 5-2-25 rGT335 atub R1.1 M3.Project Maximum Z_XY1747763241_Z0_T0_C1.tif
- Figure 7 Part 3/Fig 7be Cas9 and TPGS1-KO rGT335 atubulin/retakes/Cas9 5-2-25 rGT335 atub R1.1 M3.Project Maximum Z_XY1747763241_Z0_T0_C0.tif
- Figure 7 Part 3/Fig 7be Cas9 and TPGS1-KO rGT335 atubulin/retakes/Cas9 5-2-25 rGT335 atub R1.1 M3.Project Maximum Z_XY1747763241_Z0_T0_C2.tif
- Figure 7 Part 3/Fig 7be Cas9 and TPGS1-KO rGT335 atubulin/retakes/Cas9 5-2-25 rGT335 atub R1.2 M8.Project Maximum Z_XY1747768813_Z0_T0_C2.tif
- Figure 7 Part 3/Fig 7be Cas9 and TPGS1-KO rGT335 atubulin/retakes/Cas9 5-2-25 rGT335 atub R1.1 M4.Project Maximum Z_XY1747763430_Z0_T0_C2.tif
- Figure 7 Part 3/Fig 7be Cas9 and TPGS1-KO rGT335 atubulin/retakes/Cas9 5-2-25 rGT335 atub R1.2 M2.Project Maximum Z_XY1747767622_Z0_T0_C0.tif
- Figure 7 Part 3/Fig 7be Cas9 and TPGS1-KO rGT335 atubulin/retakes/Cas9 5-2-25 rGT335 atub R1.2 M4.Project Maximum Z_XY1747767883_Z0_T0_C1.tif
- Figure 7 Part 3/Fig 7be Cas9 and TPGS1-KO rGT335 atubulin/retakes/Cas9 5-2-25 rGT335 atub R1.2 M4.Project Maximum Z_XY1747767883_Z0_T0_C0.tif
- Figure 7 Part 3/Fig 7be Cas9 and TPGS1-KO rGT335 atubulin/retakes/Cas9 5-2-25 rGT335 atub R1.2 M2.Project Maximum Z_XY1747767622_Z0_T0_C1.tif
- Figure 7 Part 3/Fig 7be Cas9 and TPGS1-KO rGT335 atubulin/retakes/Cas9 5-2-25 rGT335 atub R1.2 M8.Project Maximum Z_XY1747768813_Z0_T0_C1.tif
- Figure 7 Part 3/Fig 7be Cas9 and TPGS1-KO rGT335 atubulin/retakes/Cas9 5-2-25 rGT335 atub R1.1 M4.Project Maximum Z_XY1747763430_Z0_T0_C1.tif
- Figure 7 Part 3/Fig 7be Cas9 and TPGS1-KO rGT335 atubulin/retakes/Cas9 5-2-25 rGT335 atub R1.2 M4.Project Maximum Z_XY1747767883_Z0_T0_C2.tif
- Figure 7 Part 3/Fig 7be Cas9 and TPGS1-KO rGT335 atubulin/retakes/Cas9 5-2-25 rGT335 atub R1.2 M2.Project Maximum Z_XY1747767622_Z0_T0_C2.tif
- Figure 7 Part 3/Fig 7be Cas9 and TPGS1-KO rGT335 atubulin/retakes/Cas9 5-2-25 rGT335 atub R1.1 M4.Project Maximum Z_XY1747763430_Z0_T0_C0.tif
- Figure 7 Part 3/Fig 7be Cas9 and TPGS1-KO rGT335 atubulin/retakes/Cas9 5-2-25 rGT335 atub R1.2 M8.Project Maximum Z_XY1747768813_Z0_T0_C0.tif
- Figure 7 Part 3/Fig 7be Cas9 and TPGS1-KO rGT335 atubulin/retakes/Cas9 5-2-25 rGT335 atub R1.1 M7.Project Maximum Z_XY1747770249_Z0_T0_C2.tif
- Figure 7 Part 3/Fig 7be Cas9 and TPGS1-KO rGT335 atubulin/retakes/Cas9 5-2-25 rGT335 atub R1.2 M9 rep.Project Maximum Z_XY1747769118_Z0_T0_C2.tif
- Figure 7 Part 3/Fig 7be Cas9 and TPGS1-KO rGT335 atubulin/retakes/Cas9 5-2-25 rGT335 atub R1.1 M7.Project Maximum Z_XY1747770249_Z0_T0_C1.tif
- Figure 7 Part 3/Fig 7be Cas9 and TPGS1-KO rGT335 atubulin/retakes/Cas9 5-2-25 rGT335 atub R1.2 M9 rep.Project Maximum Z_XY1747769118_Z0_T0_C1.tif
- Figure 7 Part 3/Fig 7be Cas9 and TPGS1-KO rGT335 atubulin/retakes/Cas9 5-2-25 rGT335 atub R1.2 M9 rep.Project Maximum Z_XY1747769118_Z0_T0_C0.tif
- Figure 7 Part 3/Fig 7be Cas9 and TPGS1-KO rGT335 atubulin/retakes/Cas9 5-2-25 rGT335 atub R1.1 M7.Project Maximum Z_XY1747770249_Z0_T0_C0.tif
- Figure 7 Part 3/Fig 7be Cas9 and TPGS1-KO rGT335 atubulin/retakes/Cas9 5-2-25 rGT335 atub R1.1 M8.Project Maximum Z_XY1747770687_Z0_T0_C2.tif
- Figure 7 Part 3/Fig 7be Cas9 and TPGS1-KO rGT335 atubulin/retakes/Cas9 5-2-25 rGT335 atub R1.1 M9.Project Maximum Z_XY1747770947_Z0_T0_C2.tif
- Figure 7 Part 3/Fig 7be Cas9 and TPGS1-KO rGT335 atubulin/retakes/Cas9 5-2-25 rGT335 atub R1.1 M8.Project Maximum Z_XY1747770687_Z0_T0_C1.tif
- Figure 7 Part 3/Fig 7be Cas9 and TPGS1-KO rGT335 atubulin/retakes/Cas9 5-2-25 rGT335 atub R1.1 M9.Project Maximum Z_XY1747770947_Z0_T0_C1.tif
- Figure 7 Part 3/Fig 7be Cas9 and TPGS1-KO rGT335 atubulin/retakes/Cas9 5-2-25 rGT335 atub R1.1 M9.Project Maximum Z_XY1747770947_Z0_T0_C0.tif
- Figure 7 Part 3/Fig 7be Cas9 and TPGS1-KO rGT335 atubulin/retakes/Cas9 5-2-25 rGT335 atub R1.1 M8.Project Maximum Z_XY1747770687_Z0_T0_C0.tif
- Figure 7 Part 3/Fig 7be Cas9 and TPGS1-KO rGT335 atubulin/retakes/Cas9 5-2-25 rGT335 atub R1.2 M6.Project Maximum Z_XY1747768133_Z0_T0_C0.tif
- Figure 7 Part 3/Fig 7be Cas9 and TPGS1-KO rGT335 atubulin/retakes/Cas9 5-2-25 rGT335 atub R1.1 M5.Project Maximum Z_XY1747769565_Z0_T0_C2.tif
- Figure 7 Part 3/Fig 7be Cas9 and TPGS1-KO rGT335 atubulin/retakes/Cas9 5-2-25 rGT335 atub R1.1 M2.Project Maximum Z_XY1747762665_Z0_T0_C2.tif
- Figure 7 Part 3/Fig 7be Cas9 and TPGS1-KO rGT335 atubulin/retakes/Cas9 5-2-25 rGT335 atub R1.2 M6.Project Maximum Z_XY1747768133_Z0_T0_C1.tif
- Figure 7 Part 3/Fig 7be Cas9 and TPGS1-KO rGT335 atubulin/retakes/Cas9 5-2-25 rGT335 atub R1.1 M6.Project Maximum Z_XY1747769940_Z0_T0_C2.tif
- Figure 7 Part 3/Fig 7be Cas9 and TPGS1-KO rGT335 atubulin/retakes/Cas9 5-2-25 rGT335 atub R1.1 M6.Project Maximum Z_XY1747769940_Z0_T0_C0.tif
- Figure 7 Part 3/Fig 7be Cas9 and TPGS1-KO rGT335 atubulin/retakes/Cas9 5-2-25 rGT335 atub R1.1 M2.Project Maximum Z_XY1747762665_Z0_T0_C0.tif
- Figure 7 Part 3/Fig 7be Cas9 and TPGS1-KO rGT335 atubulin/retakes/Cas9 5-2-25 rGT335 atub R1.1 M5.Project Maximum Z_XY1747769565_Z0_T0_C1.tif
- Figure 7 Part 3/Fig 7be Cas9 and TPGS1-KO rGT335 atubulin/retakes/Cas9 5-2-25 rGT335 atub R1.1 M5.Project Maximum Z_XY1747769565_Z0_T0_C0.tif
- Figure 7 Part 3/Fig 7be Cas9 and TPGS1-KO rGT335 atubulin/retakes/Cas9 5-2-25 rGT335 atub R1.1 M2.Project Maximum Z_XY1747762665_Z0_T0_C1.tif
- Figure 7 Part 3/Fig 7be Cas9 and TPGS1-KO rGT335 atubulin/retakes/Cas9 5-2-25 rGT335 atub R1.2 M6.Project Maximum Z_XY1747768133_Z0_T0_C2.tif
- Figure 7 Part 3/Fig 7be Cas9 and TPGS1-KO rGT335 atubulin/retakes/Cas9 5-2-25 rGT335 atub R1.1 M6.Project Maximum Z_XY1747769940_Z0_T0_C1.tif
- Figure 7 Part 3/Fig 7be Cas9 and TPGS1-KO rGT335 atubulin/decon/Cas9 5-2-25 rGT335 atub R3 M2.Project Maximum Z_XY1746214339_Z0_T0_C2.tif
- Figure 7 Part 3/Fig 7be Cas9 and TPGS1-KO rGT335 atubulin/decon/Cas9 5-2-25 rGT335 atub R3 M2.Project Maximum Z_XY1746214339_Z0_T0_C1.tif
- Figure 7 Part 3/Fig 7be Cas9 and TPGS1-KO rGT335 atubulin/decon/Cas9 5-2-25 rGT335 atub R3 M2.Project Maximum Z_XY1746214339_Z0_T0_C0.tif
- Figure 7 Part 3/Fig 7be Cas9 and TPGS1-KO rGT335 atubulin/decon/TPGS1-KO 5-2-25 rGT335 atub R2 M1.Project Maximum Z_XY1746563836_Z0_T0_C2.tif
- Figure 7 Part 3/Fig 7be Cas9 and TPGS1-KO rGT335 atubulin/decon/TPGS1-KO 5-2-25 rGT335 atub R2 M1.Project Maximum Z_XY1746563836_Z0_T0_C0.tif
- Figure 7 Part 3/Fig 7be Cas9 and TPGS1-KO rGT335 atubulin/decon/TPGS1-KO 5-2-25 rGT335 atub R2 M1.Project Maximum Z_XY1746563836_Z0_T0_C1.tif
- Figure 7 Part 3/Fig 7be Cas9 and TPGS1-KO rGT335 atubulin/decon/Cas9 5-2-25 rGT335 atub R3 M8.Project Maximum Z_XY1746217622_Z0_T0_C2.tif
- Figure 7 Part 3/Fig 7be Cas9 and TPGS1-KO rGT335 atubulin/decon/Cas9 5-2-25 rGT335 atub R3 M8.Project Maximum Z_XY1746217622_Z0_T0_C0.tif
- Figure 7 Part 3/Fig 7be Cas9 and TPGS1-KO rGT335 atubulin/decon/Cas9 5-2-25 rGT335 atub R3 M8.Project Maximum Z_XY1746217622_Z0_T0_C1.tif
- Figure 7 Part 3/Fig 7be Cas9 and TPGS1-KO rGT335 atubulin/decon/Cas9 5-2-25 rGT335 atub R3 M1.Project Maximum Z_XY1746214043_Z0_T0_C2.tif
- Figure 7 Part 3/Fig 7be Cas9 and TPGS1-KO rGT335 atubulin/decon/Cas9 5-2-25 rGT335 atub R3 M1.Project Maximum Z_XY1746214043_Z0_T0_C0.tif
- Figure 7 Part 3/Fig 7be Cas9 and TPGS1-KO rGT335 atubulin/decon/Cas9 5-2-25 rGT335 atub R3 M1.Project Maximum Z_XY1746214043_Z0_T0_C1.tif
- Figure 7 Part 3/Fig 7be Cas9 and TPGS1-KO rGT335 atubulin/decon/TPGS1-KO 5-2-25 rGT335 atub R2 M7.Project Maximum Z_XY1746564635_Z0_T0_C2.tif
- Figure 7 Part 3/Fig 7be Cas9 and TPGS1-KO rGT335 atubulin/decon/TPGS1-KO 5-2-25 rGT335 atub R2 M7.Project Maximum Z_XY1746564635_Z0_T0_C1.tif
- Figure 7 Part 3/Fig 7be Cas9 and TPGS1-KO rGT335 atubulin/decon/TPGS1-KO 5-2-25 rGT335 atub R2 M7.Project Maximum Z_XY1746564635_Z0_T0_C0.tif
- Figure 7 Part 3/Fig 7be Cas9 and TPGS1-KO rGT335 atubulin/decon/TPGS1-KO 5-2-25 rGT335 atub R1 M10.Project Maximum Z_XY1746222917_Z0_T0_C2.tif
- Figure 7 Part 3/Fig 7be Cas9 and TPGS1-KO rGT335 atubulin/decon/TPGS1-KO 5-2-25 rGT335 atub R1 M9.Project Maximum Z_XY1746222581_Z0_T0_C0.tif
- Figure 7 Part 3/Fig 7be Cas9 and TPGS1-KO rGT335 atubulin/decon/TPGS1-KO 5-2-25 rGT335 atub R1 M9.Project Maximum Z_XY1746222581_Z0_T0_C1.tif
- Figure 7 Part 3/Fig 7be Cas9 and TPGS1-KO rGT335 atubulin/decon/TPGS1-KO 5-2-25 rGT335 atub R1 M10.Project Maximum Z_XY1746222917_Z0_T0_C1.tif
- Figure 7 Part 3/Fig 7be Cas9 and TPGS1-KO rGT335 atubulin/decon/TPGS1-KO 5-2-25 rGT335 atub R1 M9.Project Maximum Z_XY1746222581_Z0_T0_C2.tif
- Figure 7 Part 3/Fig 7be Cas9 and TPGS1-KO rGT335 atubulin/decon/TPGS1-KO 5-2-25 rGT335 atub R1 M10.Project Maximum Z_XY1746222917_Z0_T0_C0.tif
- Figure 7 Part 3/Fig 7be Cas9 and TPGS1-KO rGT335 atubulin/decon/Cas9 5-2-25 rGT335 atub R1.1 M3.NearN.Project Maximum Z_XY1747763241_Z0_T0_C1.tif
- Figure 7 Part 3/Fig 7be Cas9 and TPGS1-KO rGT335 atubulin/decon/Cas9 5-2-25 rGT335 atub R1.1 M3.NearN.Project Maximum Z_XY1747763241_Z0_T0_C0.tif
- Figure 7 Part 3/Fig 7be Cas9 and TPGS1-KO rGT335 atubulin/decon/Cas9 5-2-25 rGT335 atub R1.1 M3.NearN.Project Maximum Z_XY1747763241_Z0_T0_C2.tif
