# Supplementary material for: TPGS1 regulates central spindle microtubule glutamylation and remodeling during telophase and abscission
Source: EMBO Rep. 2026 Mar 23;27(8):1944–63. doi: 10.1038/s44319-026-00742-3 (PMC13121839; doi:10.1038/s44319-026-00742-3)
Supplement: Supplementary file 28 — Source data Fig. 7 part 4 [file 44319_2026_742_MOESM28_ESM.zip › Figure 7 Part 4/Figure 7 Data.xlsx]

## Sheet: 7C
Note: Open rows between raw data sets represents the start of technical replicates for a new biological replicate.
7C (Raw)		7C (Means)
Control	TPGS1-KO	Control	TPGS1-KO
1.0997	0.184317	1.13836	0.268115
0.643711	0.46887	0.501226	0.238695
1.69942	0.423135	0.793615	0.221906
0.636531	0.192449
1.29993	0.191138
1.37667	0.204761
1.10281	0.209175
1.55257	0.266528
0.989895	0.188957
0.982392	0.351818
0.310377	0.263079
0.950321	0.157268
0.613381	0.134956
0.467121	0.112927
0.425482	0.157395
0.479823	0.160002
0.289692	0.175773
0.303814	0.169069
0.533432	0.807606
0.638817	0.248878
1.06544	0.292872
1.46873	0.245423
1.14041	0.159922
0.500221	0.0836548
0.592139	0.0675756
0.732256	0.181604
0.794503	0.429017
0.57517	0.252564
0.575316	0.322644
0.491971	0.183787

## Sheet: 7D
Note: Open rows between raw data sets represents the start of technical replicates for a new biological replicate.
7D (Raw)		7D (Means)
Control	TPGS1-KO	Control	TPGS1-KO
0.696957	0.268586	0.616907	0.234198
0.561457	0.510073	0.524527	0.244752
0.897544	0.0758529	0.736624	0.129929
0.293386	0.129205
0.920308	0.210759
0.620011	0.0894548
0.324305	0.223609
0.572564	0.250715
0.948524	0.323504
0.334019	0.260223
0.995798	0.0894924
0.286792	0.110513
0.470204	0.150713
0.915539	0.0985542
0.566944	0.215595
0.36741	0.194477
0.160012	0.414439
0.295062	0.398253
0.564175	0.418799
0.623334	0.356683
0.365591	0.143952
0.774078	0.0973278
1.00942	0.101857
0.628134	0.145106
1.03766	0.120744
1.1249	0.10009
0.500183	0.0927373
1.22259	0.128647
0.397745	0.195814
0.305931	0.173011

## Sheet: 7E
Note: Open rows between raw data sets represents the start of technical replicates for a new biological replicate.
7E (Raw)		7E (Means)
Control	TPGS1-KO	Control	TPGS1-KO
0.417856	0.224628	0.854923	0.620366
0.341455	0.174566	0.858568	0.559714
1.41759	0.491272	0.595981	0.493815
0.853148	1.25363
2.57535	0.806703
1.04776	1.00898
0.218331	0.466392
0.693476	0.328386
0.129339	0.390185
	1.05892
0.975698	0.724133
1.77445	0.167875
1.40745	0.372324
1.25003	0.200558
0.698857	0.328116
0.491228	0.266402
0.967001	0.897431
0.663558	0.59721
0.203835	1.65948
0.153563	0.383607
0.76274	0.355351
0.560999	1.62792
0.610301	0.533455
0.49665	0.274827
0.530546	0.341739
0.24039	0.239919
1.27273	0.358017
0.691255	0.41857
0.284661	0.446552
0.509546	0.3418

## Sheet: 7G
	7G (Percentages)
	Control	TPGS1-KO
R1	12	6
R2	10	5
R3	11	3
